# Supplementary material for: Downregulation of extraembryonic tension controls body axis formation in avian embryos
Source: Nat Commun. 2023 Jun 5;14:3266. doi: 10.1038/s41467-023-38988-3 (PMC10241863; doi:10.1038/s41467-023-38988-3)
Supplement: Supplementary file 7 — Supplementary Software 1 [file 41467_2023_38988_MOESM7_ESM.zip]

Archive with 169 entries (169 files):
- Kunz_et_al_codes_mechanical_probe_data_analysis/LICENSE.txt
- Kunz_et_al_codes_mechanical_probe_data_analysis/simpleConvertTDMS.m
- Kunz_et_al_codes_mechanical_probe_data_analysis/VMbatch.m
- Kunz_et_al_codes_mechanical_probe_data_analysis/VMmechanics.m
- Kunz_et_al_index_custom_codes.pdf
- Kunz_et_al_mechanical_probe/Acquisition/Acquire.vi
- Kunz_et_al_mechanical_probe/Acquisition/Acquisition Message Loop.vi
- Kunz_et_al_mechanical_probe/Acquisition/Acquisition State.ctl
- Kunz_et_al_mechanical_probe/Acquisition/Acquisition.lvlib
- Kunz_et_al_mechanical_probe/Acquisition/Configure Hardware.vi
- Kunz_et_al_mechanical_probe/Acquisition/Error Handler -Acquisition handling loop.vi
- Kunz_et_al_mechanical_probe/Acquisition/Hardware Configuration.ctl
- Kunz_et_al_mechanical_probe/Acquisition/Initialise Hardware References.vi
- Kunz_et_al_mechanical_probe/Acquisition/Scale and Offset.vi
- Kunz_et_al_mechanical_probe/Acquisition/Stop Acquisition.vi
- Kunz_et_al_mechanical_probe/Acquisition_sim/Acquisition Message Loop sim.vi
- Kunz_et_al_mechanical_probe/Acquisition_sim/Acquisition State.ctl
- Kunz_et_al_mechanical_probe/Acquisition_sim/Error Handler -Acquisition handling loop.vi
- Kunz_et_al_mechanical_probe/Acquisition_sim/Simulate data.vi
- Kunz_et_al_mechanical_probe/Analysis/Analysis dialog.vi
- Kunz_et_al_mechanical_probe/Analysis/Analysis.lvlib
- Kunz_et_al_mechanical_probe/Analysis/Average over temp data.vi
- Kunz_et_al_mechanical_probe/Analysis/Convert Positions.vi
- Kunz_et_al_mechanical_probe/Analysis/Correct time and remove void values.vi
- Kunz_et_al_mechanical_probe/Analysis/Exponential power law fit.vi
- Kunz_et_al_mechanical_probe/Analysis/File of Selected Range.vi
- Kunz_et_al_mechanical_probe/Analysis/Find Moves.vi
- Kunz_et_al_mechanical_probe/Analysis/Generate Report.vi
- Kunz_et_al_mechanical_probe/Analysis/Interpolate Positions.vi
- Kunz_et_al_mechanical_probe/Analysis/polynomial to formula string.vi
- Kunz_et_al_mechanical_probe/Analysis/Position interploate old file.vi
- Kunz_et_al_mechanical_probe/Analysis/Position interploate test.vi
- Kunz_et_al_mechanical_probe/Analysis/Position interploate.vi
- Kunz_et_al_mechanical_probe/Analysis/Power law decay.vi
- Kunz_et_al_mechanical_probe/Analysis/Range Write Threshold.vi
- Kunz_et_al_mechanical_probe/Analysis/Range Write.vi
- Kunz_et_al_mechanical_probe/Analysis/Remove NaN from force.vi
- Kunz_et_al_mechanical_probe/Analysis/Step relaxation analyse.vi
- Kunz_et_al_mechanical_probe/Analysis/Step Relaxation Separate.vi
- Kunz_et_al_mechanical_probe/Analysis/Step relaxation subtract previous relaxation.vi
- Kunz_et_al_mechanical_probe/Analysis/Step up step down separate.vi
- Kunz_et_al_mechanical_probe/Analysis/Step up step down separate2.vi
- Kunz_et_al_mechanical_probe/Analysis/Temp average dialog.vi
- Kunz_et_al_mechanical_probe/Analysis/Time Constant for Fractional Time.vi
- Kunz_et_al_mechanical_probe/Default_file.tdms
- Kunz_et_al_mechanical_probe/Default_file.tdms_index
- Kunz_et_al_mechanical_probe/Log Read/Error Handler - Log Read handling loop.vi
- Kunz_et_al_mechanical_probe/Log Read/Log Read Configuration.ctl
- Kunz_et_al_mechanical_probe/Log Read/Log Read Message Loop.vi
- Kunz_et_al_mechanical_probe/Log Read/Log Read.lvlib
- Kunz_et_al_mechanical_probe/Log Read/Read Data Threshold.vi
- Kunz_et_al_mechanical_probe/Log Read/Read Data.vi
- Kunz_et_al_mechanical_probe/Logging/Check Trigger Conditions.vi
- Kunz_et_al_mechanical_probe/Logging/Error Handler - Logging handling loop.vi
- Kunz_et_al_mechanical_probe/Logging/File Details.vi
- Kunz_et_al_mechanical_probe/Logging/Flush data to log file.vi
- Kunz_et_al_mechanical_probe/Logging/Force times.vi
- Kunz_et_al_mechanical_probe/Logging/Force Write.vi
- Kunz_et_al_mechanical_probe/Logging/Get Start Time.vi
- Kunz_et_al_mechanical_probe/Logging/Log Data.vi
- Kunz_et_al_mechanical_probe/Logging/Log_DAQ.vi
- Kunz_et_al_mechanical_probe/Logging/Logging Configuration.ctl
- Kunz_et_al_mechanical_probe/Logging/Logging message Loop.vi
- Kunz_et_al_mechanical_probe/Logging/Logging State.ctl
- Kunz_et_al_mechanical_probe/Logging/Logging.lvlib
- Kunz_et_al_mechanical_probe/Logging/Plot range.ctl
- Kunz_et_al_mechanical_probe/Logging/Properties.ctl
- Kunz_et_al_mechanical_probe/Logging/TDMS Setup.vi
- Kunz_et_al_mechanical_probe/Logging/User Input.vi
- Kunz_et_al_mechanical_probe/Logging/Write Position.vi
- Kunz_et_al_mechanical_probe/Logging/Write Temperature.vi
- Kunz_et_al_mechanical_probe/Main.vi
- Kunz_et_al_mechanical_probe/PT-104 Thermometer/Enqueue Temperature.vi
- Kunz_et_al_mechanical_probe/PT-104 Thermometer/Error Handler -Thermometer handling loop.vi
- Kunz_et_al_mechanical_probe/PT-104 Thermometer/PT-104 dirvers and software development/C/USBPT104con.c
- Kunz_et_al_mechanical_probe/PT-104 Thermometer/PT-104 dirvers and software development/EthernetSettings.exe
- Kunz_et_al_mechanical_probe/PT-104 Thermometer/PT-104 dirvers and software development/Excel/USBPT104.xls
- Kunz_et_al_mechanical_probe/PT-104 Thermometer/PT-104 dirvers and software development/LabVIEW/USBPT104.vi
- Kunz_et_al_mechanical_probe/PT-104 Thermometer/PT-104 dirvers and software development/picoStatus.h
- Kunz_et_al_mechanical_probe/PT-104 Thermometer/PT-104 dirvers and software development/Protocol.zip
- Kunz_et_al_mechanical_probe/PT-104 Thermometer/PT-104 dirvers and software development/Protocol/USBPT104Protocol.sln
- Kunz_et_al_mechanical_probe/PT-104 Thermometer/PT-104 dirvers and software development/system/amd64/cyusb3.sys
- Kunz_et_al_mechanical_probe/PT-104 Thermometer/PT-104 dirvers and software development/system/amd64/DPInst.exe
- Kunz_et_al_mechanical_probe/PT-104 Thermometer/PT-104 dirvers and software development/system/amd64/picocyusb3.cat
- Kunz_et_al_mechanical_probe/PT-104 Thermometer/PT-104 dirvers and software development/system/amd64/picowinusb.cat
- Kunz_et_al_mechanical_probe/PT-104 Thermometer/PT-104 dirvers and software development/system/amd64/picowinusb.inf
- Kunz_et_al_mechanical_probe/PT-104 Thermometer/PT-104 dirvers and software development/system/amd64/picowinusb3.cat
- Kunz_et_al_mechanical_probe/PT-104 Thermometer/PT-104 dirvers and software development/system/amd64/WdfCoInstaller01009.dll
- Kunz_et_al_mechanical_probe/PT-104 Thermometer/PT-104 dirvers and software development/system/amd64/winusbcoinstaller2.dll
- Kunz_et_al_mechanical_probe/PT-104 Thermometer/PT-104 dirvers and software development/system/amd64/WUDFUpdate_01009.dll
- Kunz_et_al_mechanical_probe/PT-104 Thermometer/PT-104 dirvers and software development/system/SystemDrivers.txt
- Kunz_et_al_mechanical_probe/PT-104 Thermometer/PT-104 dirvers and software development/system/x86/cyusb3.sys
- Kunz_et_al_mechanical_probe/PT-104 Thermometer/PT-104 dirvers and software development/system/x86/DPInst.exe
- Kunz_et_al_mechanical_probe/PT-104 Thermometer/PT-104 dirvers and software development/system/x86/picocyusb3.cat
- Kunz_et_al_mechanical_probe/PT-104 Thermometer/PT-104 dirvers and software development/system/x86/picowinusb.cat
- Kunz_et_al_mechanical_probe/PT-104 Thermometer/PT-104 dirvers and software development/system/x86/picowinusb.inf
- Kunz_et_al_mechanical_probe/PT-104 Thermometer/PT-104 dirvers and software development/system/x86/picowinusb3.cat
- Kunz_et_al_mechanical_probe/PT-104 Thermometer/PT-104 dirvers and software development/system/x86/WdfCoInstaller01009.dll
- Kunz_et_al_mechanical_probe/PT-104 Thermometer/PT-104 dirvers and software development/system/x86/winusbcoinstaller2.dll
- Kunz_et_al_mechanical_probe/PT-104 Thermometer/PT-104 dirvers and software development/system/x86/WUDFUpdate_01009.dll
- Kunz_et_al_mechanical_probe/PT-104 Thermometer/PT-104 dirvers and software development/USBPT104.dll
- Kunz_et_al_mechanical_probe/PT-104 Thermometer/PT-104 dirvers and software development/usbpt104.en.pdf
- Kunz_et_al_mechanical_probe/PT-104 Thermometer/PT-104 dirvers and software development/USBPT104.lib
- Kunz_et_al_mechanical_probe/PT-104 Thermometer/PT-104 dirvers and software development/UsbPt104Api.h
- Kunz_et_al_mechanical_probe/PT-104 Thermometer/PT-104 dirvers and software development/usbpt104pg.en.pdf
- Kunz_et_al_mechanical_probe/PT-104 Thermometer/PT-104 dirvers and software development/x64/UsbPt104.dll
- Kunz_et_al_mechanical_probe/PT-104 Thermometer/PT-104 dirvers and software development/x64/USBPT104.lib
- Kunz_et_al_mechanical_probe/PT-104 Thermometer/PT-104 Thermometer.lvlib
- Kunz_et_al_mechanical_probe/PT-104 Thermometer/Thermometer Controller.vi
- Kunz_et_al_mechanical_probe/PT-104 Thermometer/Thermometer Data.ctl
- Kunz_et_al_mechanical_probe/PT-104 Thermometer/Thermometer Message Loop.vi
- Kunz_et_al_mechanical_probe/PT-104 Thermometer/UsbPt104.dll
- Kunz_et_al_mechanical_probe/PT-104 Thermometer/USBPT104_32.dll
- Kunz_et_al_mechanical_probe/Settings.xml
- Kunz_et_al_mechanical_probe/Settings/Get Config File Path.vi
- Kunz_et_al_mechanical_probe/Settings/Load settings from XML.vi
- Kunz_et_al_mechanical_probe/Settings/Save settings to XML.vi
- Kunz_et_al_mechanical_probe/Settings/Settings dialog.vi
- Kunz_et_al_mechanical_probe/Settings/Settings.ctl
- Kunz_et_al_mechanical_probe/Settings/Settings.lvlib
- Kunz_et_al_mechanical_probe/Settings/Settings.xml
- Kunz_et_al_mechanical_probe/Settings/Settings-Robyn_Home.xml
- Kunz_et_al_mechanical_probe/Settings/Template XML.vi
- Kunz_et_al_mechanical_probe/Stage/Applied Send Command.vi
- Kunz_et_al_mechanical_probe/Stage/Calculations.vi
- Kunz_et_al_mechanical_probe/Stage/Error Handler -Stage handling loop.vi
- Kunz_et_al_mechanical_probe/Stage/Initialise.vi
- Kunz_et_al_mechanical_probe/Stage/mm to steps.vi
- Kunz_et_al_mechanical_probe/Stage/Motor Controller.vi
- Kunz_et_al_mechanical_probe/Stage/Motor State.ctl
- Kunz_et_al_mechanical_probe/Stage/Stage Configuration.ctl
- Kunz_et_al_mechanical_probe/Stage/Stage Control.lvlib
- Kunz_et_al_mechanical_probe/Stage/Stage Dialog.vi
- Kunz_et_al_mechanical_probe/Stage/Stage Messaging Loop.vi
- Kunz_et_al_mechanical_probe/Stage/Steps to mm.vi
- Kunz_et_al_mechanical_probe/Stretcher.aliases
- Kunz_et_al_mechanical_probe/Stretcher.lvlps
- Kunz_et_al_mechanical_probe/Stretcher.lvproj
- Kunz_et_al_mechanical_probe/SubVIs/Check loop error.vi
- Kunz_et_al_mechanical_probe/SubVIs/Error Handler - Message handling loop.vi
- Kunz_et_al_mechanical_probe/SubVIs/Error Handler -Event handling loop.vi
- Kunz_et_al_mechanical_probe/SubVIs/Message Queue/All message queues.ctl
- Kunz_et_al_mechanical_probe/SubVIs/Message Queue/Create all message queues.vi
- Kunz_et_al_mechanical_probe/SubVIs/Message Queue/Dequeue message.vi
- Kunz_et_al_mechanical_probe/SubVIs/Message Queue/Enqueue message (Array).vi
- Kunz_et_al_mechanical_probe/SubVIs/Message Queue/Enqueue message (single).vi
- Kunz_et_al_mechanical_probe/SubVIs/Message Queue/Enqueue message.vi
- Kunz_et_al_mechanical_probe/SubVIs/Message Queue/Message Cluster.ctl
- Kunz_et_al_mechanical_probe/SubVIs/Message Queue/Message Queue.lvlib
- Kunz_et_al_mechanical_probe/SubVIs/Message Queue/Obtain message queues.vi
- Kunz_et_al_mechanical_probe/SubVIs/Queues and notifiers/All Queues and Notifiers.ctl
- Kunz_et_al_mechanical_probe/SubVIs/Queues and notifiers/Create all queues and notifiers.vi
- Kunz_et_al_mechanical_probe/SubVIs/Queues and notifiers/Dequeue DAQ flush other.vi
- Kunz_et_al_mechanical_probe/SubVIs/Queues and notifiers/Flush all queues.vi
- Kunz_et_al_mechanical_probe/SubVIs/Queues and notifiers/Queues and Notifiers.lvlib
- Kunz_et_al_mechanical_probe/SubVIs/Queues and notifiers/Release all queues and notifiers.vi
- Kunz_et_al_mechanical_probe/SubVIs/Set Enable State on MultipleControls.vi
- Kunz_et_al_mechanical_probe/SubVIs/UI data.ctl
- Kunz_et_al_mechanical_probe/SubVIs/UI State.ctl
- Kunz_et_al_mechanical_probe/SubVIs/User Event/Destroy User Event - Stop.vi
- Kunz_et_al_mechanical_probe/SubVIs/User Event/Fire User Event -Stop.vi
- Kunz_et_al_mechanical_probe/SubVIs/User Event/User Event.lvlib
- Kunz_et_al_mechanical_probe/SubVIs/User Event/User Event-Stop.vi
- Kunz_et_al_mechanical_probe/Tests/Multiple Steps.vi
- Kunz_et_al_mechanical_probe/Tests/Step Relaxtion Dialog.vi
- Kunz_et_al_mechanical_probe/Tests/Step up step down dialog.vi
- Kunz_et_al_mechanical_probe/Tests/Step up step down.vi
- Kunz_et_al_mechanical_probe/Tests/Test Dialog.vi
- Kunz_et_al_mechanical_probe/Tests/Tests.lvlib
