# Supplementary material for: Downregulation of extraembryonic tension controls body axis formation in avian embryos
Source: Nat Commun. 2023 Jun 5;14:3266. doi: 10.1038/s41467-023-38988-3 (PMC10241863; doi:10.1038/s41467-023-38988-3)
Supplement: Supplementary file 7 — Supplementary Software 1 [file 41467_2023_38988_MOESM7_ESM.zip › Kunz_et_al_codes_mechanical_probe_data_analysis/VMbatch.m]

%% batch process VMmechanics raw data using this script


folder='18082020_VM_pH';
files = filenames(folder, '.tdms','/index');
int1=20;int2=10; % these are time in seconds before and after the stopping time

result= cell(size(files,1),7);
for i=1:size(files,1)
path=[folder '/' files{i}];
[result{i,1},result{i,2},result{i,3},result{i,4},result{i,5},result{i,6}]=VMmechanics(path,int1,int2);
end

allresults=[allresults;result];

%% plot
%list=[4 5 6 7]; % pH=7
list=[8 9 10 11]; %pH=9.3
figure;
hold on;
for n=1:size(list,2)
    plot(0:int1,result{list(n),5},'o');hold on;plot(int1:int1+int2,result{list(n),6},'-');% title([result{n,1} '_' result{n,2}]);
end


%% summerize the categories here from allresults - annotate

% probe_off - 0; baseline_empty - 1; 
% VM_day0_control - 2; VM_day0_sw - 22
% VM_day1_control - 3; VM_day1_sw - 33
% VM_day2_control - 4; VM_day2_sw - 44
% pH - 7 or 9
% abnormal, problem, collision etc - 100
