# Supplementary material for: Downregulation of extraembryonic tension controls body axis formation in avian embryos
Source: Nat Commun. 2023 Jun 5;14:3266. doi: 10.1038/s41467-023-38988-3 (PMC10241863; doi:10.1038/s41467-023-38988-3)
Supplement: Supplementary file 7 — Supplementary Software 1 [file 41467_2023_38988_MOESM7_ESM.zip › Kunz_et_al_codes_mechanical_probe_data_analysis/VMmechanics.m]

% this function takes in a .tdms trace file and produce two rates and
% experimental conditions recorded in notes
% force increase rate towards maximum, and force relaxing rate from maximum
% input is a filename and two intervals in seconds corresponding to times towards
% max and away from max

function [ExpNum,ExpNote,Finc,Frel,S1,S2]=VMmechanics(filename,int1,int2)

% loading and converting
ExpNum=filename;
converteddata=simpleConvertTDMS(0,filename);
forceT=converteddata.Data.MeasuredData(3).Data; % s
force=converteddata.Data.MeasuredData(5).Data; % mN
positionT=converteddata.Data.MeasuredData(7).Data; % s
% position=converteddata.Data.MeasuredData(8).Data; % mm
% meta info: 
CellA=converteddata.Data.Root.Property(3).Value;
ExpNote=CellA{1};
% to implement batch loading and also other matching data

% Clean up data to create the stress curve and strain curve
% definitions

% Normalizing to zero force using individual baselines
ibase=mean(force(forceT<(positionT(1)-3))); % 3 seconds before movement starts / obtain the baseline
forceR=-(force-ibase); % flipping to positive forces

% Filtering - remove probe errors, if necessary
forceT(forceR<-0.02)=[];
forceR(forceR<-0.02)=[];

% Tailoring - obtain relevant time points and remove extra points on the
% beginning and end
TS=max(positionT(1)-10,forceT(1)); % new starting point at 10 seconds before movement
delta=positionT-[positionT(1); positionT(1:end-1)];
TA=max(positionT(find(delta>5)-1)); % advancing of probe stops
TB=max(positionT(delta>5)); % retraction of probe starts
TE=min(TB+10,forceT(end)); % new end point at 10 seconds after starting to retract
StressR=forceR(forceT>TS & forceT<TE);
TimeR=forceT(forceT>TS & forceT<TE)-TS;

% smoothening using average per second
seconds=round(max(TimeR))-1;
Time=0:1:seconds;
Stress=Time;
for i=1:seconds+1
    Stress(i)=mean(StressR(TimeR>i-1 & TimeR<i));
end

% calculation using diameters and theta angles for both curves

% split the curve to two key segments
%TP=Time(Stress==max(Stress));
%if abs(TP-TA+TS)>5
%    TP=round(TA-TS); % in baseline experiments TP will likely be far from TA, this prevents error for the next lines and ensure S1,S2 from baseline is normal
%end

% alternative, instead of using max stress, just use the points near TA
TP=find(Stress==max(Stress(round(TA-TS)-1:round(TA-TS)+1)));
S1=Stress(TP-int1:TP);%T1=Time(TP-int1:TP);
S2=Stress(TP:TP+int2);%T2=Time(TP:TP+int2);

% can implement more complex fit here to use more data points
% current setup give good weight to the max - which should make sense
Finc=1000/3.14*(S1(end)-mean(S1(1:3)))/(int1-1);
Frel=1000/3.14*(S2(1)-mean(S2(end-2:end)))/(int2-1);

end
