# Supplementary material for: Downregulation of extraembryonic tension controls body axis formation in avian embryos
Source: Nat Commun. 2023 Jun 5;14:3266. doi: 10.1038/s41467-023-38988-3 (PMC10241863; doi:10.1038/s41467-023-38988-3)
Supplement: Supplementary file 7 — Supplementary Software 1 [file 41467_2023_38988_MOESM7_ESM.zip › Kunz_et_al_mechanical_probe/Analysis/Analysis.lvlib]

<?xml version='1.0' encoding='UTF-8'?>
<Library LVVersion="19008000">
	<Property Name="NI.Lib.Icon" Type="Bin">'1#!!!!!!!)!"1!&amp;!!!-!%!!!@````]!!!!"!!%!!!(]!!!*Q(C=\&gt;7R=2MR%!81N=?"5X&lt;A91M&lt;/W-,&lt;'&amp;&lt;9+K1,7Q,&lt;)%N&lt;!NMA3X)DW?-RJ(JQ"I\%%Z,(@`BA#==ZB3RN;]28_,V7@P_W`:R`&gt;HV*SU_WE@\N_XF[3:^^TX\+2YP)D7K6;G-RV3P)R`ZS%=_]J'XP/5N&lt;XH,7V\SEJ?]Z#5P?=J4HP+5JTTFWS%0?=B$DD1G(R/.1==!IT.+D)`B':\B'2Z@9XC':XC':XBUC?%:HO%:HO&amp;R7QT0]!T0]!S0I4&lt;*&lt;)?=:XA-(]X40-X40-VDSGC?"GC4N9(&lt;)"D2,L;4ZGG?ZH%;T&gt;-]T&gt;-]T?.S.%`T.%`T.)^&lt;NF8J4@-YZ$S'C?)JHO)JHO)R&gt;"20]220]230[;*YCK=ASI2F=)1I.Z5/Z5PR&amp;)^@54T&amp;5TT&amp;5TQO&lt;5_INJ6Z;"[(H#&gt;ZEC&gt;ZEC&gt;Z$"(*ETT*ETT*9^B)HO2*HO2*(F.&amp;]C20]C2)GN4UE1:,.[:/+5A?0^NOS?UJ^3&lt;*\9B9GT@7JISVW7*NIFC&lt;)^:$D`5Q9TWE7)M@;V&amp;D,6;M29DVR]6#R],%GC47T9_/=@&gt;Z5V&gt;V57&gt;V5E&gt;V5(OV?^T[FTP?\`?YX7ZRP6\D=LH%_8S/U_E5R_-R$I&gt;$\0@\W/VW&lt;[_"&lt;Y[X&amp;],0^^+,]T_J&gt;`J@_B_]'_.T`$KO.@I"O[^NF!!!!!!</Property>
	<Property Name="NI.Lib.SourceVersion" Type="Int">419463168</Property>
	<Property Name="NI.Lib.Version" Type="Str">1.0.0.0</Property>
	<Property Name="NI.LV.All.SourceOnly" Type="Bool">false</Property>
	<Property Name="NI.SortType" Type="Int">3</Property>
	<Item Name="Analysis dialog.vi" Type="VI" URL="../Analysis dialog.vi"/>
	<Item Name="Average over temp data.vi" Type="VI" URL="../Average over temp data.vi"/>
	<Item Name="Convert Positions.vi" Type="VI" URL="../Convert Positions.vi"/>
	<Item Name="Correct time and remove void values.vi" Type="VI" URL="../Correct time and remove void values.vi"/>
	<Item Name="Exponential power law fit.vi" Type="VI" URL="../Exponential power law fit.vi"/>
	<Item Name="Find Moves.vi" Type="VI" URL="../Find Moves.vi"/>
	<Item Name="Generate Report.vi" Type="VI" URL="../Generate Report.vi"/>
	<Item Name="Interpolate Positions.vi" Type="VI" URL="../Interpolate Positions.vi"/>
	<Item Name="polynomial to formula string.vi" Type="VI" URL="../polynomial to formula string.vi"/>
	<Item Name="Position interploate old file.vi" Type="VI" URL="../Position interploate old file.vi"/>
	<Item Name="File of Selected Range.vi" Type="VI" URL="../File of Selected Range.vi"/>
	<Item Name="Position interploate test.vi" Type="VI" URL="../Position interploate test.vi"/>
	<Item Name="Position interploate.vi" Type="VI" URL="../Position interploate.vi"/>
	<Item Name="Power law decay.vi" Type="VI" URL="../Power law decay.vi"/>
	<Item Name="Range Write Threshold.vi" Type="VI" URL="../Range Write Threshold.vi"/>
	<Item Name="Range Write.vi" Type="VI" URL="../Range Write.vi"/>
	<Item Name="Remove NaN from force.vi" Type="VI" URL="../Remove NaN from force.vi"/>
	<Item Name="Step relaxation analyse.vi" Type="VI" URL="../Step relaxation analyse.vi"/>
	<Item Name="Step Relaxation Separate.vi" Type="VI" URL="../Step Relaxation Separate.vi"/>
	<Item Name="Step relaxation subtract previous relaxation.vi" Type="VI" URL="../Step relaxation subtract previous relaxation.vi"/>
	<Item Name="Step up step down separate.vi" Type="VI" URL="../Step up step down separate.vi"/>
	<Item Name="Temp average dialog.vi" Type="VI" URL="../Temp average dialog.vi"/>
	<Item Name="Time Constant for Fractional Time.vi" Type="VI" URL="../Time Constant for Fractional Time.vi"/>
	<Item Name="Step up step down separate2.vi" Type="VI" URL="../Step up step down separate2.vi"/>
</Library>
