# Supplementary material for: Downregulation of extraembryonic tension controls body axis formation in avian embryos
Source: Nat Commun. 2023 Jun 5;14:3266. doi: 10.1038/s41467-023-38988-3 (PMC10241863; doi:10.1038/s41467-023-38988-3)
Supplement: Supplementary file 7 — Supplementary Software 1 [file 41467_2023_38988_MOESM7_ESM.zip › Kunz_et_al_mechanical_probe/Logging/Logging.lvlib]

<?xml version='1.0' encoding='UTF-8'?>
<Library LVVersion="19008000">
	<Property Name="NI.Lib.Icon" Type="Bin">'1#!!!!!!!)!"1!&amp;!!!-!%!!!@````]!!!!"!!%!!!(]!!!*Q(C=\&gt;8"&lt;2MR%!813:!!O;K$1#V-#WJ",5Q,OPKI&amp;K9&amp;N;!7JA7VI";=JQVBZ"4F%#-ZG/O26X_ZZ$/87%&gt;M\6P%FXB^VL\_NHV=@X&lt;^39O0^N(_&lt;8NZOEH@@=^_CM?,3)VK63LD-&gt;8LS%=_]J'0@/1N&lt;XH,7^\SFJ?]Z#5P?=F,HP+5JTTF+5`Z&gt;MB$(P+1)YX*RU2DU$(![)Q3YW.YBG&gt;YBM@8'*\B':\B'2Z&gt;9HC':XC':XD=&amp;M-T0--T0-.DK%USWS(H'2\$2`-U4`-U4`/9-JKH!&gt;JE&lt;?!W#%;UC_WE?:KH?:R']T20]T20]\A=T&gt;-]T&gt;-]T?/7&lt;66[UTQ//9^BIHC+JXC+JXA-(=640-640-6DOCC?YCG)-G%:(#(+4;6$_6)]R?.8&amp;%`R&amp;%`R&amp;)^,WR/K&lt;75?GM=BZUG?Z%G?Z%E?1U4S*%`S*%`S'$;3*XG3*XG3RV320-G40!G3*D6^J-(3D;F4#J,(T\:&lt;=HN+P5FS/S,7ZIWV+7.NNFC&lt;+.&lt;GC0819TX-7!]JVO,(7N29CR6L%7,^=&lt;(1M4#R*IFV][.DX(X?V&amp;6&gt;V&amp;G&gt;V&amp;%&gt;V&amp;\N(L@_Z9\X_TVONVN=L^?Y8#ZR0J`D&gt;$L&amp;]8C-Q_%1_`U_&gt;LP&gt;WWPAO_0NB@$TP@4C`%`KH@[8`A@PRPA=PYZLD8Y![_ML^!!!!!!</Property>
	<Property Name="NI.Lib.SourceVersion" Type="Int">419463168</Property>
	<Property Name="NI.Lib.Version" Type="Str">1.0.0.0</Property>
	<Property Name="NI.LV.All.SourceOnly" Type="Bool">false</Property>
	<Property Name="NI.SortType" Type="Int">3</Property>
	<Item Name="Support" Type="Folder">
		<Item Name="Logging Configuration.ctl" Type="VI" URL="../Logging Configuration.ctl"/>
		<Item Name="Logging State.ctl" Type="VI" URL="../Logging State.ctl"/>
		<Item Name="Properties.ctl" Type="VI" URL="../Properties.ctl"/>
		<Item Name="User Input.vi" Type="VI" URL="../User Input.vi"/>
		<Item Name="Plot range.ctl" Type="VI" URL="../Plot range.ctl"/>
	</Item>
	<Item Name="Logging message Loop.vi" Type="VI" URL="../Logging message Loop.vi"/>
	<Item Name="Check Trigger Conditions.vi" Type="VI" URL="../Check Trigger Conditions.vi"/>
	<Item Name="Error Handler - Logging handling loop.vi" Type="VI" URL="../Error Handler - Logging handling loop.vi"/>
	<Item Name="File Details.vi" Type="VI" URL="../File Details.vi"/>
	<Item Name="Flush data to log file.vi" Type="VI" URL="../Flush data to log file.vi"/>
	<Item Name="Log_DAQ.vi" Type="VI" URL="../Log_DAQ.vi"/>
	<Item Name="Default_file.tdms" Type="Document" URL="../../Default_file.tdms"/>
	<Item Name="TDMS Setup.vi" Type="VI" URL="../TDMS Setup.vi"/>
	<Item Name="Get Start Time.vi" Type="VI" URL="../Get Start Time.vi"/>
	<Item Name="Force times.vi" Type="VI" URL="../Force times.vi"/>
	<Item Name="Force Write.vi" Type="VI" URL="../Force Write.vi"/>
	<Item Name="Write Position.vi" Type="VI" URL="../Write Position.vi"/>
	<Item Name="Write Temperature.vi" Type="VI" URL="../Write Temperature.vi"/>
	<Item Name="Log Data.vi" Type="VI" URL="../Log Data.vi"/>
</Library>
