# Supplementary material for: Downregulation of extraembryonic tension controls body axis formation in avian embryos
Source: Nat Commun. 2023 Jun 5;14:3266. doi: 10.1038/s41467-023-38988-3 (PMC10241863; doi:10.1038/s41467-023-38988-3)
Supplement: Supplementary file 7 — Supplementary Software 1 [file 41467_2023_38988_MOESM7_ESM.zip › Kunz_et_al_mechanical_probe/PT-104 Thermometer/PT-104 dirvers and software development/Protocol/USBPT104Protocol.sln]

Microsoft Visual Studio Solution File, Format Version 12.00
# Visual Studio 2012
Project("{FAE04EC0-301F-11D3-BF4B-00C04F79EFBC}") = "USBPT104Protocol", "USBPT104Protocol\USBPT104Protocol.csproj", "{570E0D39-8D94-4A11-9757-D44C1248BCF9}"
EndProject
Global
	GlobalSection(SolutionConfigurationPlatforms) = preSolution
		Debug|Any CPU = Debug|Any CPU
		Release|Any CPU = Release|Any CPU
	EndGlobalSection
	GlobalSection(ProjectConfigurationPlatforms) = postSolution
		{570E0D39-8D94-4A11-9757-D44C1248BCF9}.Debug|Any CPU.ActiveCfg = Debug|Any CPU
		{570E0D39-8D94-4A11-9757-D44C1248BCF9}.Debug|Any CPU.Build.0 = Debug|Any CPU
		{570E0D39-8D94-4A11-9757-D44C1248BCF9}.Release|Any CPU.ActiveCfg = Release|Any CPU
		{570E0D39-8D94-4A11-9757-D44C1248BCF9}.Release|Any CPU.Build.0 = Release|Any CPU
	EndGlobalSection
	GlobalSection(SolutionProperties) = preSolution
		HideSolutionNode = FALSE
	EndGlobalSection
EndGlobal
