# Supplementary material for: Downregulation of extraembryonic tension controls body axis formation in avian embryos
Source: Nat Commun. 2023 Jun 5;14:3266. doi: 10.1038/s41467-023-38988-3 (PMC10241863; doi:10.1038/s41467-023-38988-3)
Supplement: Supplementary file 7 — Supplementary Software 1 [file 41467_2023_38988_MOESM7_ESM.zip › Kunz_et_al_mechanical_probe/PT-104 Thermometer/PT-104 dirvers and software development/system/amd64/picowinusb.inf]

;---------------------------------------------------------------;
; PICOWINUSB.INF
;	-Installs winusb support for Pico USB devices;
;
; Copyright © 1995-2013, Pico Technology Ltd
;
;	www.picotech.com	www.drdaq.com
; 
;---------------------------------------------------------------;

[Version] 
Signature = "$Windows NT$" 
Class = DataAcquisitionDevices
ClassGuid = {745DD1A8-FCA4-4659-9DF2-954176705158}
Provider = %Pico% 
CatalogFile=picowinusb.cat
DriverVer=04/05/2013,2.0.3.8

; ========== Manufacturer/Models sections =========== 

[Manufacturer] 
%Pico%=PicoDevices,NTx86,NTamd64,NTIA64

[PicoDevices.NTx86]
%USB\VID_0CE9&PID_100C.DeviceDesc%=USB_Install, USB\VID_0CE9&PID_100C
%USB\VID_0CE9&PID_100E.DeviceDesc%=USB_Install, USB\VID_0CE9&PID_100E
%USB\VID_0CE9&PID_1011.DeviceDesc%=USB_Install, USB\VID_0CE9&PID_1011
%USB\VID_0CE9&PID_100B.DeviceDesc%=USB_Install, USB\VID_0CE9&PID_100B
%USB\VID_0CE9&PID_1012.DeviceDesc%=USB_Install, USB\VID_0CE9&PID_1012
%USB\VID_0CE9&PID_1013.DeviceDesc%=USB_Install, USB\VID_0CE9&PID_1013
%USB\VID_0CE9&PID_1014.DeviceDesc%=USB_Install, USB\VID_0CE9&PID_1014
%USB\VID_0CE9&PID_1015.DeviceDesc%=USB_Install, USB\VID_0CE9&PID_1015
%USB\VID_0CE9&PID_1016.DeviceDesc%=USB_Install, USB\VID_0CE9&PID_1016
%USB\VID_0CE9&PID_1017.DeviceDesc%=USB_Install, USB\VID_0CE9&PID_1017
%USB\VID_0CE9&PID_FFF0.DeviceDesc%=USB_Install, USB\VID_0CE9&PID_FFF0
%USB\VID_0CE9&PID_1019.DeviceDesc%=USB_Install, USB\VID_0CE9&PID_1019

[PicoDevices.NTamd64]
%USB\VID_0CE9&PID_1000.DeviceDesc%=USB_Install, USB\VID_0CE9&PID_1000
%USB\VID_0CE9&PID_1001.DeviceDesc%=USB_Install, USB\VID_0CE9&PID_1001
%USB\VID_0CE9&PID_1003.DeviceDesc%=USB_Install, USB\VID_0CE9&PID_1003
%USB\VID_0CE9&PID_1006.DeviceDesc%=USB_Install, USB\VID_0CE9&PID_1006
%USB\VID_0CE9&PID_1007.DeviceDesc%=USB_Install, USB\VID_0CE9&PID_1007
%USB\VID_0CE9&PID_1008.DeviceDesc%=USB_Install, USB\VID_0CE9&PID_1008
%USB\VID_0CE9&PID_1009.DeviceDesc%=USB_Install, USB\VID_0CE9&PID_1009
%USB\VID_0CE9&PID_100A.DeviceDesc%=USB_Install, USB\VID_0CE9&PID_100A
%USB\VID_0CE9&PID_100B.DeviceDesc%=USB_Install, USB\VID_0CE9&PID_100B
%USB\VID_0CE9&PID_100C.DeviceDesc%=USB_Install, USB\VID_0CE9&PID_100C
%USB\VID_0CE9&PID_100D.DeviceDesc%=USB_Install, USB\VID_0CE9&PID_100D
%USB\VID_0CE9&PID_100E.DeviceDesc%=USB_Install, USB\VID_0CE9&PID_100E
%USB\VID_0CE9&PID_100F.DeviceDesc%=USB_Install, USB\VID_0CE9&PID_100F
%USB\VID_0CE9&PID_1011.DeviceDesc%=USB_Install, USB\VID_0CE9&PID_1011
%USB\VID_0CE9&PID_1012.DeviceDesc%=USB_Install, USB\VID_0CE9&PID_1012
%USB\VID_0CE9&PID_1013.DeviceDesc%=USB_Install, USB\VID_0CE9&PID_1013
%USB\VID_0CE9&PID_1014.DeviceDesc%=USB_Install, USB\VID_0CE9&PID_1014
%USB\VID_0CE9&PID_1015.DeviceDesc%=USB_Install, USB\VID_0CE9&PID_1015
%USB\VID_0CE9&PID_1016.DeviceDesc%=USB_Install, USB\VID_0CE9&PID_1016
%USB\VID_0CE9&PID_1017.DeviceDesc%=USB_Install, USB\VID_0CE9&PID_1017
%USB\VID_0CE9&PID_1019.DeviceDesc%=USB_Install, USB\VID_0CE9&PID_1019
%USB\VID_0CE9&PID_FFF0.DeviceDesc%=USB_Install, USB\VID_0CE9&PID_FFF0

[PicoDevices.NTIA64]

; ========== DataAcquisitionDevices Class ===========

[ClassInstall32]
AddReg=DevicesClass_RegistryAdd

[DevicesClass_RegistryAdd]
HKR,,,,%ClassName%
HKR,,Icon,,"-20"

; =================== Installation =================== 

[USB_Install] 
Include=winusb.inf 
Needs=WINUSB.NT 

[USB_Install.Services]
Include=winusb.inf
AddService=WinUSB,0x00000002,WinUSB_ServiceInstall

[Dev_AddReg]
HKR,,DeviceInterfaceGUIDs,0x00010000,"{15AD01F2-440D-4ca6-8867-3F9D1A960EAD}"
HKR,,"RemovalPolicy",0x00010001,3

[WinUSB_ServiceInstall]
DisplayName     = %WinUSB_SvcDesc%
ServiceType     = 1
StartType       = 3
ErrorControl    = 1
ServiceBinary   = %12%\WinUSB.sys
LoadOrderGroup = Base

[USB_Install.Wdf]
KmdfService=WINUSB, WinUsb_Install
UmdfServiceOrder=WINUSB

[WinUSB_Install]
KmdfLibraryVersion=1.9

[USB_Install.HW]
AddReg=Dev_AddReg

[USB_Install.CoInstallers]
AddReg=CoInstallers_AddReg
CopyFiles=CoInstallers_CopyFiles

; =================== CoInstallers =================== 

[CoInstallers_AddReg]
HKR,,CoInstallers32,0x00010000,"WudfUpdate_01009.dll","WinUsbCoinstaller2.dll","WdfCoInstaller01009.dll,WdfCoInstaller"

[CoInstallers_CopyFiles]
WudfUpdate_01009.dll
WdfCoInstaller01009.dll
WinUsbCoinstaller2.dll 

[DestinationDirs]
CoInstallers_CopyFiles=11

[SourceDisksFiles]
WudfUpdate_01009.dll=1
WdfCoInstaller01009.dll=1
WinUsbCoinstaller2.dll=1

[SourceDisksNames]
1=,,,

; =================== Strings =================== 
[Strings] 
Pico="Pico Technology Ltd"

USB\VID_0CE9&PID_0100.DeviceDesc="Pico Parallel Port"
USB\VID_0CE9&PID_1000.DeviceDesc="Pico USB TC-08"
USB\VID_0CE9&PID_1001.DeviceDesc="PicoScope3000 series PC Oscilloscope"
USB\VID_0CE9&PID_1002.DeviceDesc="Pico USB ADC11"
USB\VID_0CE9&PID_1003.DeviceDesc="Pico High Resolution Data Logger"
USB\VID_0CE9&PID_1004.DeviceDesc="Blackbird"
USB\VID_0CE9&PID_1005.DeviceDesc="Phantom"
USB\VID_0CE9&PID_1006.DeviceDesc="Pico Humidiprobe"
USB\VID_0CE9&PID_1007.DeviceDesc="PicoScope 2000 series PC Oscilloscope"
USB\VID_0CE9&PID_1008.DeviceDesc="PicoScope 5000 series PC Oscilloscope"
USB\VID_0CE9&PID_1009.DeviceDesc="PicoScope 4000 series PC Oscilloscope"
USB\VID_0CE9&PID_100A.DeviceDesc="Epic"
USB\VID_0CE9&PID_100B.DeviceDesc="PicoScope 9000 series Sampling Oscilloscope"
USB\VID_0CE9&PID_100C.DeviceDesc="PicoLog 1000 series PC Data Logger"
USB\VID_0CE9&PID_100D.DeviceDesc="Pico USB TC-08"
USB\VID_0CE9&PID_100E.DeviceDesc="PicoScope 6000 series PC Oscilloscope"
USB\VID_0CE9&PID_100F.DeviceDesc="PicoScope 4000 series PC Oscilloscope"
USB\VID_0CE9&PID_1011.DeviceDesc="Pico USB PT-104"
USB\VID_0CE9&PID_1012.DeviceDesc="PicoScope 3000 series PC Oscilloscope"
USB\VID_0CE9&PID_1013.DeviceDesc="Pico Pulse Generator"
USB\VID_0CE9&PID_1014.DeviceDesc="Pico USB DrDAQ"
USB\VID_0CE9&PID_1015.DeviceDesc="PicoLog Current Monitoring"
USB\VID_0CE9&PID_1016.DeviceDesc="PicoScope 2000 series PC Oscilloscope"
USB\VID_0CE9&PID_1017.DeviceDesc="PicoScope 9300 PC Sampling Oscilloscope"
USB\VID_0CE9&PID_1019.DeviceDesc="PicoScope 5000 series PC Oscilloscope"
USB\VID_0CE9&PID_FFF0.DeviceDesc="Logic Analyser Testing Device"

WinUSB_SvcDesc="WinUSB driver"
ClassName="Pico Technology Instruments"
