# Supplementary material for: Downregulation of extraembryonic tension controls body axis formation in avian embryos
Source: Nat Commun. 2023 Jun 5;14:3266. doi: 10.1038/s41467-023-38988-3 (PMC10241863; doi:10.1038/s41467-023-38988-3)
Supplement: Supplementary file 7 — Supplementary Software 1 [file 41467_2023_38988_MOESM7_ESM.zip › Kunz_et_al_mechanical_probe/PT-104 Thermometer/PT-104 dirvers and software development/system/SystemDrivers.txt]

Before using the examples for USB devices, kernel 
drivers must be installed. This is normally performed 
by the PicoScope or PicoLog installer.

In order to install kernel drivers manually run dpinst.exe
which can be found in one of the subfolders.
