# Supplementary material for: Downregulation of extraembryonic tension controls body axis formation in avian embryos
Source: Nat Commun. 2023 Jun 5;14:3266. doi: 10.1038/s41467-023-38988-3 (PMC10241863; doi:10.1038/s41467-023-38988-3)
Supplement: Supplementary file 7 — Supplementary Software 1 [file 41467_2023_38988_MOESM7_ESM.zip › Kunz_et_al_mechanical_probe/PT-104 Thermometer/PT-104 dirvers and software development/UsbPt104Api.h]

#ifndef __USBPT104API_H__
#define __USBPT104API_H__

#include "picoStatus.h"

#ifndef WIN32
#error Operating system not defined
#endif

#ifdef PREF0
  #undef PREF0
#endif
#ifdef PREF1
  #undef PREF1
#endif
#ifdef PREF2
  #undef PREF2
#endif
#ifdef PREF3
  #undef PREF3
#endif

#ifdef __cplusplus
  #define PREF0 extern "C"
#else
  #define PREF0
#endif

//
//	If you are dynamically linking UsbPt104.DLL into your project #define DYNLINK
//  somewhere in your project before here.
// 
#ifdef DYNLINK
  #define PREF1 typedef
  #define PREF2
  #define PREF3(x) (__stdcall *x)
#else
  #define PREF1
  #ifdef _USRDLL
    #define PREF2 __declspec(dllexport) __stdcall
  #else
    #define PREF2 __declspec(dllimport) __stdcall
  #endif
  #define PREF3(x) x
#endif

#define USBPT104_MIN_WIRES 2
#define USBPT104_MAX_WIRES 4


typedef enum enUsbPt104Channels
{
  USBPT104_CHANNEL_1 = 1,
  USBPT104_CHANNEL_2,
  USBPT104_CHANNEL_3,
  USBPT104_CHANNEL_4,
  USBPT104_CHANNEL_5,
  USBPT104_CHANNEL_6,
  USBPT104_CHANNEL_7,
  USBPT104_CHANNEL_8,
	USBPT104_MAX_CHANNELS = USBPT104_CHANNEL_8
} USBPT104_CHANNELS;


typedef enum enUsbPt104DataType
{
	USBPT104_OFF,
	USBPT104_PT100,
	USBPT104_PT1000,
	USBPT104_RESISTANCE_TO_375R,
	USBPT104_RESISTANCE_TO_10K,
	USBPT104_DIFFERENTIAL_TO_115MV,
	USBPT104_DIFFERENTIAL_TO_2500MV,
	USBPT104_SINGLE_ENDED_TO_115MV,
	USBPT104_SINGLE_ENDED_TO_2500MV,
	USBPT104_MAX_DATA_TYPES
} USBPT104_DATA_TYPES;

typedef enum enIpDetailsType
{
	IDT_GET,
	IDT_SET,
} IP_DETAILS_TYPE;

typedef enum enCommunicationType
{
	CT_USB = 0x00000001,
	CT_ETHERNET = 0x00000002,
	CT_ALL = 0xFFFFFFFF
}COMMUNICATION_TYPE;

PREF0 PREF1 PICO_STATUS PREF2 PREF3 (UsbPt104Enumerate) (char * details, unsigned long * length, COMMUNICATION_TYPE type);

PREF0 PREF1 PICO_STATUS PREF2  PREF3 (UsbPt104OpenUnit) (short * handle, char * serial);

PREF0 PREF1 PICO_STATUS PREF2 PREF3 (UsbPt104OpenUnitViaIp) (short * handle, char * serial, char * ipAddress);

PREF0 PREF1 PICO_STATUS PREF2  PREF3 (UsbPt104CloseUnit) (short handle);

PREF0 PREF1 PICO_STATUS PREF2 PREF3 (UsbPt104IpDetails) (short handle, 
																												 short * enabled,
																												 char *ipaddress, 
																												 unsigned short * length, 
																												 unsigned short * listeningPort, 
																												 IP_DETAILS_TYPE type);

PREF0 PREF1 PICO_STATUS PREF2  PREF3 (UsbPt104GetUnitInfo) (short handle, char * string, short stringLength, short * requiredSize, PICO_INFO info);

PREF0 PREF1 PICO_STATUS PREF2  PREF3 (UsbPt104SetChannel) (short handle,
																													 USBPT104_CHANNELS channel, 
																													 USBPT104_DATA_TYPES type,
																													 short noOfWires);

PREF0 PREF1 PICO_STATUS PREF2  PREF3 (UsbPt104SetMains) (short handle, unsigned short sixtyHertz);

PREF0 PREF1 PICO_STATUS PREF2  PREF3 (UsbPt104GetValue) (short handle,
																												 USBPT104_CHANNELS channel,
																												 long * value, 
																												 short filtered);

#endif
