# Supplementary material for: Downregulation of extraembryonic tension controls body axis formation in avian embryos
Source: Nat Commun. 2023 Jun 5;14:3266. doi: 10.1038/s41467-023-38988-3 (PMC10241863; doi:10.1038/s41467-023-38988-3)
Supplement: Supplementary file 7 — Supplementary Software 1 [file 41467_2023_38988_MOESM7_ESM.zip › Kunz_et_al_mechanical_probe/Settings.xml]

<?xml version='1.0' standalone='yes' ?>
<LVData xmlns="http://www.ni.com/LVData">
<Version>19.0.1</Version>
<Cluster>
<Name>Cluster</Name>
<NumElts>3</NumElts>
<Cluster>
<Name>Hardware Configuration</Name>
<NumElts>11</NumElts>
<Refnum>
<Name>DAQmx Task</Name>
<RefKind>Generic Tag</RefKind>
<RefType>NIDAQ</RefType>
<Val></Val>
</Refnum>
<DAQChannel>
<Name>DAQmx Channel</Name>
<Val>Dev1/ai0</Val>
</DAQChannel>
<DBL>
<Name>Max Input</Name>
<Val>10.00000000000000</Val>
</DBL>
<DBL>
<Name>Min Input</Name>
<Val>-10.00000000000000</Val>
</DBL>
<DBL>
<Name>Sample Rate</Name>
<Val>1000.00000000000000</Val>
</DBL>
<EW>
<Name>Dynanometer</Name>
<Choice>25g</Choice>
<Choice>55g</Choice>
<Choice>110g</Choice>
<Choice>450g</Choice>
<Choice>1500g</Choice>
<Val>2</Val>
</EW>
<Array>
<Name>Dynanometer scaling</Name>
<Dimsize>3</Dimsize>
<DBL>
<Name>Numeric</Name>
<Val>0.00000000000000</Val>
</DBL>
<DBL>
<Name>Numeric</Name>
<Val>1.00000000000000</Val>
</DBL>
<DBL>
<Name>Numeric</Name>
<Val>1.00000000000000</Val>
</DBL>
</Array>
<DBL>
<Name>Offset</Name>
<Val>0.00000000000000</Val>
</DBL>
<DBL>
<Name>Averaging Time/s</Name>
<Val>0.10000000000000</Val>
</DBL>
<DBL>
<Name>Fast Time Multiplier</Name>
<Val>1.00000000000000</Val>
</DBL>
<DBL>
<Name> Fast time after move</Name>
<Val>1.00000000000000</Val>
</DBL>
</Cluster>
<Cluster>
<Name>Logging Configuration</Name>
<NumElts>12</NumElts>
<Path>
<Name>Log File Base Path</Name>
<Val>C:\Downloads\Labview</Val>
</Path>
<Refnum>
<Name>TDMS File Reference</Name>
<RefKind>TDMS File</RefKind>
<Val>0x00000000</Val>
</Refnum>
<U32>
<Name>Trigger - Time</Name>
<Val>0</Val>
</U32>
<DBL>
<Name>Trigger - Threshold</Name>
<Val>0.00000000000000</Val>
</DBL>
<Boolean>
<Name>Enable Time Trigger</Name>
<Val>0</Val>
</Boolean>
<Boolean>
<Name>Enable Threshold Trigger</Name>
<Val>0</Val>
</Boolean>
<Boolean>
<Name>Always Log</Name>
<Val>1</Val>
</Boolean>
<U32>
<Name>Trigger - Channel</Name>
<Val>0</Val>
</U32>
<Timestamp>
<Name>Log Start Time</Name>
<Cluster>
<Name></Name>
<NumElts>4</NumElts>
<I32>
<Name></Name>
<Val>0</Val>
</I32>
<I32>
<Name></Name>
<Val>0</Val>
</I32>
<I32>
<Name></Name>
<Val>0</Val>
</I32>
<I32>
<Name></Name>
<Val>0</Val>
</I32>
</Cluster>
</Timestamp>
<Boolean>
<Name>Save Logarithmically?</Name>
<Val>0</Val>
</Boolean>
<Boolean>
<Name>Reset Log Count</Name>
<Val>0</Val>
</Boolean>
<DBL>
<Name>Log Scaling</Name>
<Val>0.00000000000000</Val>
</DBL>
</Cluster>
<Cluster>
<Name>Stage Configuraton</Name>
<NumElts>16</NumElts>
<Refnum>
<Name>Comm Port</Name>
<RefKind>VISA</RefKind>
<Val>COM4</Val>
</Refnum>
<DBL>
<Name>Steps per Revolution</Name>
<Val>200.00000000000000</Val>
</DBL>
<DBL>
<Name>Distance per revolution</Name>
<Val>1.00000000000000</Val>
</DBL>
<DBL>
<Name>Initial Distance/mm</Name>
<Val>0.00000000000000</Val>
</DBL>
<Array>
<Name>New Distances/mm</Name>
<Dimsize>1</Dimsize>
<DBL>
<Name>New Distance</Name>
<Val>8.00000000000000</Val>
</DBL>
</Array>
<Array>
<Name>Velocities/mm/s</Name>
<Dimsize>1</Dimsize>
<DBL>
<Name>Velocity/mm/s</Name>
<Val>2.00000000000000E-2</Val>
</DBL>
</Array>
<DBL>
<Name>Number of Moves</Name>
<Val>2.00000000000000</Val>
</DBL>
<DBL>
<Name>Accelleration mm/s/s</Name>
<Val>0.50000000000000</Val>
</DBL>
<DBL>
<Name>engineering strain</Name>
<Val>Inf</Val>
</DBL>
<DBL>
<Name>average strain rate</Name>
<Val>Inf</Val>
</DBL>
<DBL>
<Name>time taken to move/s</Name>
<Val>400.04000000000002</Val>
</DBL>
<DBL>
<Name>max strain rate</Name>
<Val>Inf</Val>
</DBL>
<DBL>
<Name>Time between steps</Name>
<Val>1.00000000000000</Val>
</DBL>
<DBL>
<Name>Time before first step</Name>
<Val>1.00000000000000</Val>
</DBL>
<DBL>
<Name>Recovery time</Name>
<Val>1.00000000000000</Val>
</DBL>
<EL>
<Name>Recover occurs at:</Name>
<Choice>Previous</Choice>
<Choice>Initial</Choice>
<Val>1</Val>
</EL>
</Cluster>
</Cluster>
</LVData>
