# Supplementary material for: Downregulation of extraembryonic tension controls body axis formation in avian embryos
Source: Nat Commun. 2023 Jun 5;14:3266. doi: 10.1038/s41467-023-38988-3 (PMC10241863; doi:10.1038/s41467-023-38988-3)
Supplement: Supplementary file 7 — Supplementary Software 1 [file 41467_2023_38988_MOESM7_ESM.zip › Kunz_et_al_mechanical_probe/Stage/Stage Control.lvlib]

<?xml version='1.0' encoding='UTF-8'?>
<Library LVVersion="19008000">
	<Property Name="NI.Lib.Icon" Type="Bin">'1#!!!!!!!)!"1!&amp;!!!-!%!!!@````]!!!!"!!%!!!(]!!!*Q(C=\&gt;7R=2MR%!81N=?"5Q&lt;/07RB7W!,&lt;'&amp;&lt;9+K1,7Q,&lt;)%N&lt;!NMA3X)DW?-RJ(JQ"I\%%Z,(@`BA#==ZB3RN;]28_,V7@PWW`:R`&gt;HV*SU_WE@\N_XF[3:^^TX\+2YP)D7K6;G-RV3P)R`ZS%=_]J'XP/5N&lt;XH,7V\SEJ?]Z#5P?=J4HP+5JTTFWS%0?=B$DD1G(R/.1==!IT.+D)`B':\B'2Z@9XC':XC':XBUC?%:HO%:HO&amp;R7QT0]!T0]!S0I4&lt;*&lt;)?=:XA-(]X40-X40-VDSGC?"GC4N9(&lt;)"D2,L;4ZGG?ZH%;T&gt;-]T&gt;-]T?.S.%`T.%`T.)^&lt;NF8J4@-YZ$S'C?)JHO)JHO)R&gt;"20]220]230[;*YCK=ASI2F=)1I.Z5/Z5PR&amp;)^@54T&amp;5TT&amp;5TQO&lt;5_INJ6Z;"[(H#&gt;ZEC&gt;ZEC&gt;Z$"(*ETT*ETT*9^B)HO2*HO2*(F.&amp;]C20]C2)GN4UE1:,.[:/+5A?0^NOS?UJ^3&lt;*\9B9GT@7JISVW7*NIFC&lt;)^:$D`5Q9TWE7)M@;V&amp;D,6;M29DVR]6#R],%GC47T9_/=@&gt;Z5V&gt;V57&gt;V5E&gt;V5(OV?^T[FTP?\`?YX7ZRP6\D=LH%_8S/U_E5R_-R$I&gt;$\0@\W/VW&lt;[_"\Y[X&amp;],0^^+,]T_J&gt;`J@_B_]'_.T`$KO.@I"XC-_N!!!!!!</Property>
	<Property Name="NI.Lib.SourceVersion" Type="Int">419463168</Property>
	<Property Name="NI.Lib.Version" Type="Str">1.0.0.0</Property>
	<Property Name="NI.LV.All.SourceOnly" Type="Bool">false</Property>
	<Property Name="NI.SortType" Type="Int">3</Property>
	<Item Name="Support" Type="Folder">
		<Item Name="Applied Send Command.vi" Type="VI" URL="../Applied Send Command.vi"/>
		<Item Name="Calculations.vi" Type="VI" URL="../Calculations.vi"/>
		<Item Name="mm to steps.vi" Type="VI" URL="../mm to steps.vi"/>
		<Item Name="Motor State.ctl" Type="VI" URL="../Motor State.ctl"/>
		<Item Name="Stage Configuration.ctl" Type="VI" URL="../Stage Configuration.ctl"/>
		<Item Name="Steps to mm.vi" Type="VI" URL="../Steps to mm.vi"/>
	</Item>
	<Item Name="Stage Messaging Loop.vi" Type="VI" URL="../Stage Messaging Loop.vi"/>
	<Item Name="Error Handler -Stage handling loop.vi" Type="VI" URL="../Error Handler -Stage handling loop.vi"/>
	<Item Name="Initialise.vi" Type="VI" URL="../Initialise.vi"/>
	<Item Name="Motor Controller.vi" Type="VI" URL="../Motor Controller.vi"/>
	<Item Name="Stage Dialog.vi" Type="VI" URL="../Stage Dialog.vi"/>
</Library>
