# Supplementary material for: Downregulation of extraembryonic tension controls body axis formation in avian embryos
Source: Nat Commun. 2023 Jun 5;14:3266. doi: 10.1038/s41467-023-38988-3 (PMC10241863; doi:10.1038/s41467-023-38988-3)
Supplement: Supplementary file 7 — Supplementary Software 1 [file 41467_2023_38988_MOESM7_ESM.zip › Kunz_et_al_mechanical_probe/Stretcher.aliases]

[My Computer]
My Computer = "129.169.141.128"
