# Supplementary material for: Downregulation of extraembryonic tension controls body axis formation in avian embryos
Source: Nat Commun. 2023 Jun 5;14:3266. doi: 10.1038/s41467-023-38988-3 (PMC10241863; doi:10.1038/s41467-023-38988-3)
Supplement: Supplementary file 7 — Supplementary Software 1 [file 41467_2023_38988_MOESM7_ESM.zip › Kunz_et_al_mechanical_probe/Stretcher.lvproj]

<?xml version='1.0' encoding='UTF-8'?>
<Project Type="Project" LVVersion="15008000">
	<Item Name="My Computer" Type="My Computer">
		<Property Name="NI.SortType" Type="Int">3</Property>
		<Property Name="server.app.propertiesEnabled" Type="Bool">true</Property>
		<Property Name="server.control.propertiesEnabled" Type="Bool">true</Property>
		<Property Name="server.tcp.enabled" Type="Bool">false</Property>
		<Property Name="server.tcp.port" Type="Int">0</Property>
		<Property Name="server.tcp.serviceName" Type="Str">My Computer/VI Server</Property>
		<Property Name="server.tcp.serviceName.default" Type="Str">My Computer/VI Server</Property>
		<Property Name="server.vi.callsEnabled" Type="Bool">true</Property>
		<Property Name="server.vi.propertiesEnabled" Type="Bool">true</Property>
		<Property Name="specify.custom.address" Type="Bool">false</Property>
		<Item Name="Support VIs" Type="Folder">
			<Property Name="NI.SortType" Type="Int">3</Property>
			<Item Name="Message Queue.lvlib" Type="Library" URL="../SubVIs/Message Queue/Message Queue.lvlib"/>
			<Item Name="User Event.lvlib" Type="Library" URL="../SubVIs/User Event/User Event.lvlib"/>
			<Item Name="Queues and Notifiers.lvlib" Type="Library" URL="../SubVIs/Queues and notifiers/Queues and Notifiers.lvlib"/>
			<Item Name="Error Handler -Event handling loop.vi" Type="VI" URL="../SubVIs/Error Handler -Event handling loop.vi"/>
			<Item Name="Check loop error.vi" Type="VI" URL="../SubVIs/Check loop error.vi"/>
			<Item Name="Error Handler - Message handling loop.vi" Type="VI" URL="../SubVIs/Error Handler - Message handling loop.vi"/>
			<Item Name="Set Enable State on MultipleControls.vi" Type="VI" URL="../SubVIs/Set Enable State on MultipleControls.vi"/>
		</Item>
		<Item Name="Type Definitions" Type="Folder">
			<Item Name="UI data.ctl" Type="VI" URL="../SubVIs/UI data.ctl"/>
			<Item Name="UI State.ctl" Type="VI" URL="../SubVIs/UI State.ctl"/>
		</Item>
		<Item Name="Acquisition.lvlib" Type="Library" URL="../Acquisition/Acquisition.lvlib"/>
		<Item Name="Analysis.lvlib" Type="Library" URL="../Analysis/Analysis.lvlib"/>
		<Item Name="PT-104 Thermometer.lvlib" Type="Library" URL="../PT-104 Thermometer/PT-104 Thermometer.lvlib"/>
		<Item Name="Logging.lvlib" Type="Library" URL="../Logging/Logging.lvlib"/>
		<Item Name="Log Read.lvlib" Type="Library" URL="../Log Read/Log Read.lvlib"/>
		<Item Name="Stage Control.lvlib" Type="Library" URL="../Stage/Stage Control.lvlib"/>
		<Item Name="Settings.lvlib" Type="Library" URL="../Settings/Settings.lvlib"/>
		<Item Name="Tests.lvlib" Type="Library" URL="../Tests/Tests.lvlib"/>
		<Item Name="Main.vi" Type="VI" URL="../Main.vi"/>
		<Item Name="Dependencies" Type="Dependencies">
			<Item Name="vi.lib" Type="Folder">
				<Item Name="NI_AALBase.lvlib" Type="Library" URL="/&lt;vilib&gt;/Analysis/NI_AALBase.lvlib"/>
				<Item Name="GetHelpDir.vi" Type="VI" URL="/&lt;vilib&gt;/Utility/error.llb/GetHelpDir.vi"/>
				<Item Name="BuildHelpPath.vi" Type="VI" URL="/&lt;vilib&gt;/Utility/error.llb/BuildHelpPath.vi"/>
				<Item Name="LVBoundsTypeDef.ctl" Type="VI" URL="/&lt;vilib&gt;/Utility/miscctls.llb/LVBoundsTypeDef.ctl"/>
				<Item Name="Get String Text Bounds.vi" Type="VI" URL="/&lt;vilib&gt;/Utility/error.llb/Get String Text Bounds.vi"/>
				<Item Name="Get Text Rect.vi" Type="VI" URL="/&lt;vilib&gt;/picture/picture.llb/Get Text Rect.vi"/>
				<Item Name="Convert property node font to graphics font.vi" Type="VI" URL="/&lt;vilib&gt;/Utility/error.llb/Convert property node font to graphics font.vi"/>
				<Item Name="Longest Line Length in Pixels.vi" Type="VI" URL="/&lt;vilib&gt;/Utility/error.llb/Longest Line Length in Pixels.vi"/>
				<Item Name="Three Button Dialog CORE.vi" Type="VI" URL="/&lt;vilib&gt;/Utility/error.llb/Three Button Dialog CORE.vi"/>
				<Item Name="Three Button Dialog.vi" Type="VI" URL="/&lt;vilib&gt;/Utility/error.llb/Three Button Dialog.vi"/>
				<Item Name="DialogTypeEnum.ctl" Type="VI" URL="/&lt;vilib&gt;/Utility/error.llb/DialogTypeEnum.ctl"/>
				<Item Name="Not Found Dialog.vi" Type="VI" URL="/&lt;vilib&gt;/Utility/error.llb/Not Found Dialog.vi"/>
				<Item Name="Set Bold Text.vi" Type="VI" URL="/&lt;vilib&gt;/Utility/error.llb/Set Bold Text.vi"/>
				<Item Name="Clear Errors.vi" Type="VI" URL="/&lt;vilib&gt;/Utility/error.llb/Clear Errors.vi"/>
				<Item Name="eventvkey.ctl" Type="VI" URL="/&lt;vilib&gt;/event_ctls.llb/eventvkey.ctl"/>
				<Item Name="ErrWarn.ctl" Type="VI" URL="/&lt;vilib&gt;/Utility/error.llb/ErrWarn.ctl"/>
				<Item Name="Details Display Dialog.vi" Type="VI" URL="/&lt;vilib&gt;/Utility/error.llb/Details Display Dialog.vi"/>
				<Item Name="Search and Replace Pattern.vi" Type="VI" URL="/&lt;vilib&gt;/Utility/error.llb/Search and Replace Pattern.vi"/>
				<Item Name="Find Tag.vi" Type="VI" URL="/&lt;vilib&gt;/Utility/error.llb/Find Tag.vi"/>
				<Item Name="Format Message String.vi" Type="VI" URL="/&lt;vilib&gt;/Utility/error.llb/Format Message String.vi"/>
				<Item Name="whitespace.ctl" Type="VI" URL="/&lt;vilib&gt;/Utility/error.llb/whitespace.ctl"/>
				<Item Name="Trim Whitespace.vi" Type="VI" URL="/&lt;vilib&gt;/Utility/error.llb/Trim Whitespace.vi"/>
				<Item Name="Error Code Database.vi" Type="VI" URL="/&lt;vilib&gt;/Utility/error.llb/Error Code Database.vi"/>
				<Item Name="GetRTHostConnectedProp.vi" Type="VI" URL="/&lt;vilib&gt;/Utility/error.llb/GetRTHostConnectedProp.vi"/>
				<Item Name="Set String Value.vi" Type="VI" URL="/&lt;vilib&gt;/Utility/error.llb/Set String Value.vi"/>
				<Item Name="TagReturnType.ctl" Type="VI" URL="/&lt;vilib&gt;/Utility/error.llb/TagReturnType.ctl"/>
				<Item Name="Check Special Tags.vi" Type="VI" URL="/&lt;vilib&gt;/Utility/error.llb/Check Special Tags.vi"/>
				<Item Name="DialogType.ctl" Type="VI" URL="/&lt;vilib&gt;/Utility/error.llb/DialogType.ctl"/>
				<Item Name="General Error Handler.vi" Type="VI" URL="/&lt;vilib&gt;/Utility/error.llb/General Error Handler.vi"/>
				<Item Name="Simple Error Handler.vi" Type="VI" URL="/&lt;vilib&gt;/Utility/error.llb/Simple Error Handler.vi"/>
				<Item Name="Error Cluster From Error Code.vi" Type="VI" URL="/&lt;vilib&gt;/Utility/error.llb/Error Cluster From Error Code.vi"/>
				<Item Name="ex_CorrectErrorChain.vi" Type="VI" URL="/&lt;vilib&gt;/express/express shared/ex_CorrectErrorChain.vi"/>
				<Item Name="subFile Dialog.vi" Type="VI" URL="/&lt;vilib&gt;/express/express input/FileDialogBlock.llb/subFile Dialog.vi"/>
				<Item Name="DAQmx Fill In Error Info.vi" Type="VI" URL="/&lt;vilib&gt;/DAQmx/miscellaneous.llb/DAQmx Fill In Error Info.vi"/>
				<Item Name="DAQmx Create Strain Rosette AI Channels (sub).vi" Type="VI" URL="/&lt;vilib&gt;/DAQmx/create/channels.llb/DAQmx Create Strain Rosette AI Channels (sub).vi"/>
				<Item Name="DAQmx Rollback Channel If Error.vi" Type="VI" URL="/&lt;vilib&gt;/DAQmx/create/channels.llb/DAQmx Rollback Channel If Error.vi"/>
				<Item Name="DAQmx Create Channel (AI-Strain-Rosette Strain Gage).vi" Type="VI" URL="/&lt;vilib&gt;/DAQmx/create/channels.llb/DAQmx Create Channel (AI-Strain-Rosette Strain Gage).vi"/>
				<Item Name="DAQmx Create AI Channel (sub).vi" Type="VI" URL="/&lt;vilib&gt;/DAQmx/create/channels.llb/DAQmx Create AI Channel (sub).vi"/>
				<Item Name="DAQmx Create Channel (AI-Velocity-IEPE Sensor).vi" Type="VI" URL="/&lt;vilib&gt;/DAQmx/create/channels.llb/DAQmx Create Channel (AI-Velocity-IEPE Sensor).vi"/>
				<Item Name="DAQmx Create AI Channel TEDS(sub).vi" Type="VI" URL="/&lt;vilib&gt;/DAQmx/create/channels.llb/DAQmx Create AI Channel TEDS(sub).vi"/>
				<Item Name="DAQmx Create Channel (TEDS-AI-Bridge).vi" Type="VI" URL="/&lt;vilib&gt;/DAQmx/create/channels.llb/DAQmx Create Channel (TEDS-AI-Bridge).vi"/>
				<Item Name="DAQmx Create Channel (AI-Force-IEPE Sensor).vi" Type="VI" URL="/&lt;vilib&gt;/DAQmx/create/channels.llb/DAQmx Create Channel (AI-Force-IEPE Sensor).vi"/>
				<Item Name="DAQmx Create Channel (TEDS-AI-Force-IEPE Sensor).vi" Type="VI" URL="/&lt;vilib&gt;/DAQmx/create/channels.llb/DAQmx Create Channel (TEDS-AI-Force-IEPE Sensor).vi"/>
				<Item Name="DAQmx Create Channel (TEDS-AI-Torque-Bridge).vi" Type="VI" URL="/&lt;vilib&gt;/DAQmx/create/channels.llb/DAQmx Create Channel (TEDS-AI-Torque-Bridge).vi"/>
				<Item Name="DAQmx Create Channel (TEDS-AI-Pressure-Bridge).vi" Type="VI" URL="/&lt;vilib&gt;/DAQmx/create/channels.llb/DAQmx Create Channel (TEDS-AI-Pressure-Bridge).vi"/>
				<Item Name="DAQmx Create Channel (TEDS-AI-Force-Bridge).vi" Type="VI" URL="/&lt;vilib&gt;/DAQmx/create/channels.llb/DAQmx Create Channel (TEDS-AI-Force-Bridge).vi"/>
				<Item Name="DAQmx Create Channel (AI-Torque-Bridge-Polynomial).vi" Type="VI" URL="/&lt;vilib&gt;/DAQmx/create/channels.llb/DAQmx Create Channel (AI-Torque-Bridge-Polynomial).vi"/>
				<Item Name="DAQmx Create Channel (AI-Torque-Bridge-Table).vi" Type="VI" URL="/&lt;vilib&gt;/DAQmx/create/channels.llb/DAQmx Create Channel (AI-Torque-Bridge-Table).vi"/>
				<Item Name="DAQmx Create Channel (AI-Torque-Bridge-Two-Point-Linear).vi" Type="VI" URL="/&lt;vilib&gt;/DAQmx/create/channels.llb/DAQmx Create Channel (AI-Torque-Bridge-Two-Point-Linear).vi"/>
				<Item Name="DAQmx Create Channel (AI-Pressure-Bridge-Polynomial).vi" Type="VI" URL="/&lt;vilib&gt;/DAQmx/create/channels.llb/DAQmx Create Channel (AI-Pressure-Bridge-Polynomial).vi"/>
				<Item Name="DAQmx Create Channel (AI-Pressure-Bridge-Table).vi" Type="VI" URL="/&lt;vilib&gt;/DAQmx/create/channels.llb/DAQmx Create Channel (AI-Pressure-Bridge-Table).vi"/>
				<Item Name="DAQmx Create Channel (AI-Pressure-Bridge-Two-Point-Linear).vi" Type="VI" URL="/&lt;vilib&gt;/DAQmx/create/channels.llb/DAQmx Create Channel (AI-Pressure-Bridge-Two-Point-Linear).vi"/>
				<Item Name="DAQmx Create Channel (AI-Force-Bridge-Two-Point-Linear).vi" Type="VI" URL="/&lt;vilib&gt;/DAQmx/create/channels.llb/DAQmx Create Channel (AI-Force-Bridge-Two-Point-Linear).vi"/>
				<Item Name="DAQmx Create Channel (AI-Force-Bridge-Table).vi" Type="VI" URL="/&lt;vilib&gt;/DAQmx/create/channels.llb/DAQmx Create Channel (AI-Force-Bridge-Table).vi"/>
				<Item Name="DAQmx Create Channel (AI-Force-Bridge-Polynomial).vi" Type="VI" URL="/&lt;vilib&gt;/DAQmx/create/channels.llb/DAQmx Create Channel (AI-Force-Bridge-Polynomial).vi"/>
				<Item Name="DAQmx Create Channel (AI-Bridge).vi" Type="VI" URL="/&lt;vilib&gt;/DAQmx/create/channels.llb/DAQmx Create Channel (AI-Bridge).vi"/>
				<Item Name="DAQmx Create CI Channel (sub).vi" Type="VI" URL="/&lt;vilib&gt;/DAQmx/create/channels.llb/DAQmx Create CI Channel (sub).vi"/>
				<Item Name="DAQmx Create Channel (CI-Pulse Ticks).vi" Type="VI" URL="/&lt;vilib&gt;/DAQmx/create/channels.llb/DAQmx Create Channel (CI-Pulse Ticks).vi"/>
				<Item Name="DAQmx Create Channel (CI-Pulse Time).vi" Type="VI" URL="/&lt;vilib&gt;/DAQmx/create/channels.llb/DAQmx Create Channel (CI-Pulse Time).vi"/>
				<Item Name="DAQmx Create Channel (CI-Pulse Freq).vi" Type="VI" URL="/&lt;vilib&gt;/DAQmx/create/channels.llb/DAQmx Create Channel (CI-Pulse Freq).vi"/>
				<Item Name="DAQmx Create Channel (AI-Position-EddyCurrentProxProbe).vi" Type="VI" URL="/&lt;vilib&gt;/DAQmx/create/channels.llb/DAQmx Create Channel (AI-Position-EddyCurrentProxProbe).vi"/>
				<Item Name="DAQmx Create Channel (AI-Current-RMS).vi" Type="VI" URL="/&lt;vilib&gt;/DAQmx/create/channels.llb/DAQmx Create Channel (AI-Current-RMS).vi"/>
				<Item Name="DAQmx Create Channel (AI-Voltage-RMS).vi" Type="VI" URL="/&lt;vilib&gt;/DAQmx/create/channels.llb/DAQmx Create Channel (AI-Voltage-RMS).vi"/>
				<Item Name="DAQmx Create AO Channel (sub).vi" Type="VI" URL="/&lt;vilib&gt;/DAQmx/create/channels.llb/DAQmx Create AO Channel (sub).vi"/>
				<Item Name="DAQmx Create Channel (AO-Current-Basic).vi" Type="VI" URL="/&lt;vilib&gt;/DAQmx/create/channels.llb/DAQmx Create Channel (AO-Current-Basic).vi"/>
				<Item Name="DAQmx Create Channel (CI-GPS Timestamp).vi" Type="VI" URL="/&lt;vilib&gt;/DAQmx/create/channels.llb/DAQmx Create Channel (CI-GPS Timestamp).vi"/>
				<Item Name="DAQmx Create Channel (TEDS-AI-Sound Pressure-Microphone).vi" Type="VI" URL="/&lt;vilib&gt;/DAQmx/create/channels.llb/DAQmx Create Channel (TEDS-AI-Sound Pressure-Microphone).vi"/>
				<Item Name="DAQmx Create Channel (AI-Sound Pressure-Microphone).vi" Type="VI" URL="/&lt;vilib&gt;/DAQmx/create/channels.llb/DAQmx Create Channel (AI-Sound Pressure-Microphone).vi"/>
				<Item Name="DAQmx Set CJC Parameters (sub).vi" Type="VI" URL="/&lt;vilib&gt;/DAQmx/create/channels.llb/DAQmx Set CJC Parameters (sub).vi"/>
				<Item Name="DAQmx Create Channel (TEDS-AI-Temperature-Thermocouple).vi" Type="VI" URL="/&lt;vilib&gt;/DAQmx/create/channels.llb/DAQmx Create Channel (TEDS-AI-Temperature-Thermocouple).vi"/>
				<Item Name="DAQmx Create Channel (TEDS-AI-Voltage-Custom with Excitation).vi" Type="VI" URL="/&lt;vilib&gt;/DAQmx/create/channels.llb/DAQmx Create Channel (TEDS-AI-Voltage-Custom with Excitation).vi"/>
				<Item Name="DAQmx Create Channel (TEDS-AI-Voltage-Basic).vi" Type="VI" URL="/&lt;vilib&gt;/DAQmx/create/channels.llb/DAQmx Create Channel (TEDS-AI-Voltage-Basic).vi"/>
				<Item Name="DAQmx Create Channel (TEDS-AI-Temperature-Thermistor-Vex).vi" Type="VI" URL="/&lt;vilib&gt;/DAQmx/create/channels.llb/DAQmx Create Channel (TEDS-AI-Temperature-Thermistor-Vex).vi"/>
				<Item Name="DAQmx Create Channel (TEDS-AI-Temperature-Thermistor-Iex).vi" Type="VI" URL="/&lt;vilib&gt;/DAQmx/create/channels.llb/DAQmx Create Channel (TEDS-AI-Temperature-Thermistor-Iex).vi"/>
				<Item Name="DAQmx Create Channel (TEDS-AI-Temperature-RTD).vi" Type="VI" URL="/&lt;vilib&gt;/DAQmx/create/channels.llb/DAQmx Create Channel (TEDS-AI-Temperature-RTD).vi"/>
				<Item Name="DAQmx Create Channel (TEDS-AI-Strain-Strain Gage).vi" Type="VI" URL="/&lt;vilib&gt;/DAQmx/create/channels.llb/DAQmx Create Channel (TEDS-AI-Strain-Strain Gage).vi"/>
				<Item Name="DAQmx Create Channel (TEDS-AI-Resistance).vi" Type="VI" URL="/&lt;vilib&gt;/DAQmx/create/channels.llb/DAQmx Create Channel (TEDS-AI-Resistance).vi"/>
				<Item Name="DAQmx Create Channel (TEDS-AI-Position-RVDT).vi" Type="VI" URL="/&lt;vilib&gt;/DAQmx/create/channels.llb/DAQmx Create Channel (TEDS-AI-Position-RVDT).vi"/>
				<Item Name="DAQmx Create Channel (TEDS-AI-Position-LVDT).vi" Type="VI" URL="/&lt;vilib&gt;/DAQmx/create/channels.llb/DAQmx Create Channel (TEDS-AI-Position-LVDT).vi"/>
				<Item Name="DAQmx Create Channel (TEDS-AI-Current-Basic).vi" Type="VI" URL="/&lt;vilib&gt;/DAQmx/create/channels.llb/DAQmx Create Channel (TEDS-AI-Current-Basic).vi"/>
				<Item Name="DAQmx Create Channel (TEDS-AI-Acceleration-Accelerometer).vi" Type="VI" URL="/&lt;vilib&gt;/DAQmx/create/channels.llb/DAQmx Create Channel (TEDS-AI-Acceleration-Accelerometer).vi"/>
				<Item Name="DAQmx Create Channel (CI-Position-Linear Encoder).vi" Type="VI" URL="/&lt;vilib&gt;/DAQmx/create/channels.llb/DAQmx Create Channel (CI-Position-Linear Encoder).vi"/>
				<Item Name="DAQmx Create Channel (CI-Position-Angular Encoder).vi" Type="VI" URL="/&lt;vilib&gt;/DAQmx/create/channels.llb/DAQmx Create Channel (CI-Position-Angular Encoder).vi"/>
				<Item Name="DAQmx Create Channel (AI-Acceleration-Accelerometer).vi" Type="VI" URL="/&lt;vilib&gt;/DAQmx/create/channels.llb/DAQmx Create Channel (AI-Acceleration-Accelerometer).vi"/>
				<Item Name="DAQmx Create Channel (CI-Two Edge Separation).vi" Type="VI" URL="/&lt;vilib&gt;/DAQmx/create/channels.llb/DAQmx Create Channel (CI-Two Edge Separation).vi"/>
				<Item Name="DAQmx Create Channel (AI-Position-RVDT).vi" Type="VI" URL="/&lt;vilib&gt;/DAQmx/create/channels.llb/DAQmx Create Channel (AI-Position-RVDT).vi"/>
				<Item Name="DAQmx Create Channel (AI-Position-LVDT).vi" Type="VI" URL="/&lt;vilib&gt;/DAQmx/create/channels.llb/DAQmx Create Channel (AI-Position-LVDT).vi"/>
				<Item Name="DAQmx Create CO Channel (sub).vi" Type="VI" URL="/&lt;vilib&gt;/DAQmx/create/channels.llb/DAQmx Create CO Channel (sub).vi"/>
				<Item Name="DAQmx Create Channel (CO-Pulse Generation-Ticks).vi" Type="VI" URL="/&lt;vilib&gt;/DAQmx/create/channels.llb/DAQmx Create Channel (CO-Pulse Generation-Ticks).vi"/>
				<Item Name="DAQmx Create Channel (CO-Pulse Generation-Time).vi" Type="VI" URL="/&lt;vilib&gt;/DAQmx/create/channels.llb/DAQmx Create Channel (CO-Pulse Generation-Time).vi"/>
				<Item Name="DAQmx Create Channel (CO-Pulse Generation-Frequency).vi" Type="VI" URL="/&lt;vilib&gt;/DAQmx/create/channels.llb/DAQmx Create Channel (CO-Pulse Generation-Frequency).vi"/>
				<Item Name="DAQmx Create Channel (AI-Frequency-Voltage).vi" Type="VI" URL="/&lt;vilib&gt;/DAQmx/create/channels.llb/DAQmx Create Channel (AI-Frequency-Voltage).vi"/>
				<Item Name="DAQmx Create Channel (AI-Temperature-Built-in Sensor).vi" Type="VI" URL="/&lt;vilib&gt;/DAQmx/create/channels.llb/DAQmx Create Channel (AI-Temperature-Built-in Sensor).vi"/>
				<Item Name="DAQmx Create Channel (AI-Strain-Strain Gage).vi" Type="VI" URL="/&lt;vilib&gt;/DAQmx/create/channels.llb/DAQmx Create Channel (AI-Strain-Strain Gage).vi"/>
				<Item Name="DAQmx Create Channel (AI-Current-Basic).vi" Type="VI" URL="/&lt;vilib&gt;/DAQmx/create/channels.llb/DAQmx Create Channel (AI-Current-Basic).vi"/>
				<Item Name="DAQmx Create Channel (CI-Semi Period).vi" Type="VI" URL="/&lt;vilib&gt;/DAQmx/create/channels.llb/DAQmx Create Channel (CI-Semi Period).vi"/>
				<Item Name="DAQmx Create Channel (CI-Pulse Width).vi" Type="VI" URL="/&lt;vilib&gt;/DAQmx/create/channels.llb/DAQmx Create Channel (CI-Pulse Width).vi"/>
				<Item Name="DAQmx Create Channel (CI-Count Edges).vi" Type="VI" URL="/&lt;vilib&gt;/DAQmx/create/channels.llb/DAQmx Create Channel (CI-Count Edges).vi"/>
				<Item Name="DAQmx Create Channel (CI-Period).vi" Type="VI" URL="/&lt;vilib&gt;/DAQmx/create/channels.llb/DAQmx Create Channel (CI-Period).vi"/>
				<Item Name="DAQmx Create Channel (CI-Frequency).vi" Type="VI" URL="/&lt;vilib&gt;/DAQmx/create/channels.llb/DAQmx Create Channel (CI-Frequency).vi"/>
				<Item Name="DAQmx Create DO Channel (sub).vi" Type="VI" URL="/&lt;vilib&gt;/DAQmx/create/channels.llb/DAQmx Create DO Channel (sub).vi"/>
				<Item Name="DAQmx Create Channel (DO-Digital Output).vi" Type="VI" URL="/&lt;vilib&gt;/DAQmx/create/channels.llb/DAQmx Create Channel (DO-Digital Output).vi"/>
				<Item Name="DAQmx Create DI Channel (sub).vi" Type="VI" URL="/&lt;vilib&gt;/DAQmx/create/channels.llb/DAQmx Create DI Channel (sub).vi"/>
				<Item Name="DAQmx Create Channel (DI-Digital Input).vi" Type="VI" URL="/&lt;vilib&gt;/DAQmx/create/channels.llb/DAQmx Create Channel (DI-Digital Input).vi"/>
				<Item Name="DAQmx Create Channel (AO-FuncGen).vi" Type="VI" URL="/&lt;vilib&gt;/DAQmx/create/channels.llb/DAQmx Create Channel (AO-FuncGen).vi"/>
				<Item Name="DAQmx Create Channel (AO-Voltage-Basic).vi" Type="VI" URL="/&lt;vilib&gt;/DAQmx/create/channels.llb/DAQmx Create Channel (AO-Voltage-Basic).vi"/>
				<Item Name="DAQmx Create Channel (AI-Temperature-Thermistor-Vex).vi" Type="VI" URL="/&lt;vilib&gt;/DAQmx/create/channels.llb/DAQmx Create Channel (AI-Temperature-Thermistor-Vex).vi"/>
				<Item Name="DAQmx Create Channel (AI-Temperature-Thermistor-Iex).vi" Type="VI" URL="/&lt;vilib&gt;/DAQmx/create/channels.llb/DAQmx Create Channel (AI-Temperature-Thermistor-Iex).vi"/>
				<Item Name="DAQmx Create Channel (AI-Temperature-RTD).vi" Type="VI" URL="/&lt;vilib&gt;/DAQmx/create/channels.llb/DAQmx Create Channel (AI-Temperature-RTD).vi"/>
				<Item Name="DAQmx Create Channel (AI-Temperature-Thermocouple).vi" Type="VI" URL="/&lt;vilib&gt;/DAQmx/create/channels.llb/DAQmx Create Channel (AI-Temperature-Thermocouple).vi"/>
				<Item Name="DAQmx Create Channel (AI-Resistance).vi" Type="VI" URL="/&lt;vilib&gt;/DAQmx/create/channels.llb/DAQmx Create Channel (AI-Resistance).vi"/>
				<Item Name="DAQmx Create Channel (AI-Voltage-Custom with Excitation).vi" Type="VI" URL="/&lt;vilib&gt;/DAQmx/create/channels.llb/DAQmx Create Channel (AI-Voltage-Custom with Excitation).vi"/>
				<Item Name="DAQmx Create Channel (AI-Voltage-Basic).vi" Type="VI" URL="/&lt;vilib&gt;/DAQmx/create/channels.llb/DAQmx Create Channel (AI-Voltage-Basic).vi"/>
				<Item Name="DAQmx Create Virtual Channel.vi" Type="VI" URL="/&lt;vilib&gt;/DAQmx/create/channels.llb/DAQmx Create Virtual Channel.vi"/>
				<Item Name="DAQmx Timing (Pipelined Sample Clock).vi" Type="VI" URL="/&lt;vilib&gt;/DAQmx/configure/timing.llb/DAQmx Timing (Pipelined Sample Clock).vi"/>
				<Item Name="DAQmx Timing (Burst Export Clock).vi" Type="VI" URL="/&lt;vilib&gt;/DAQmx/configure/timing.llb/DAQmx Timing (Burst Export Clock).vi"/>
				<Item Name="DAQmx Timing (Burst Import Clock).vi" Type="VI" URL="/&lt;vilib&gt;/DAQmx/configure/timing.llb/DAQmx Timing (Burst Import Clock).vi"/>
				<Item Name="DAQmx Timing (Change Detection).vi" Type="VI" URL="/&lt;vilib&gt;/DAQmx/configure/timing.llb/DAQmx Timing (Change Detection).vi"/>
				<Item Name="DAQmx Timing (Use Waveform).vi" Type="VI" URL="/&lt;vilib&gt;/DAQmx/configure/timing.llb/DAQmx Timing (Use Waveform).vi"/>
				<Item Name="DAQmx Timing (Implicit).vi" Type="VI" URL="/&lt;vilib&gt;/DAQmx/configure/timing.llb/DAQmx Timing (Implicit).vi"/>
				<Item Name="DAQmx Timing (Handshaking).vi" Type="VI" URL="/&lt;vilib&gt;/DAQmx/configure/timing.llb/DAQmx Timing (Handshaking).vi"/>
				<Item Name="DAQmx Timing (Sample Clock).vi" Type="VI" URL="/&lt;vilib&gt;/DAQmx/configure/timing.llb/DAQmx Timing (Sample Clock).vi"/>
				<Item Name="DAQmx Timing.vi" Type="VI" URL="/&lt;vilib&gt;/DAQmx/configure/timing.llb/DAQmx Timing.vi"/>
				<Item Name="DAQmx Start Task.vi" Type="VI" URL="/&lt;vilib&gt;/DAQmx/configure/task.llb/DAQmx Start Task.vi"/>
				<Item Name="DAQmx Create Task.vi" Type="VI" URL="/&lt;vilib&gt;/DAQmx/create/task.llb/DAQmx Create Task.vi"/>
				<Item Name="DAQmx Read (Counter Pulse Time 1Chan 1Samp).vi" Type="VI" URL="/&lt;vilib&gt;/DAQmx/read.llb/DAQmx Read (Counter Pulse Time 1Chan 1Samp).vi"/>
				<Item Name="DAQmx Read (Counter Pulse Ticks 1Chan 1Samp).vi" Type="VI" URL="/&lt;vilib&gt;/DAQmx/read.llb/DAQmx Read (Counter Pulse Ticks 1Chan 1Samp).vi"/>
				<Item Name="DAQmx Read (Counter Pulse Freq 1 Chan 1 Samp).vi" Type="VI" URL="/&lt;vilib&gt;/DAQmx/read.llb/DAQmx Read (Counter Pulse Freq 1 Chan 1 Samp).vi"/>
				<Item Name="DAQmx Read (Counter 1D Pulse Time 1Chan NSamp).vi" Type="VI" URL="/&lt;vilib&gt;/DAQmx/read.llb/DAQmx Read (Counter 1D Pulse Time 1Chan NSamp).vi"/>
				<Item Name="DAQmx Read (Counter 1D Pulse Ticks 1Chan NSamp).vi" Type="VI" URL="/&lt;vilib&gt;/DAQmx/read.llb/DAQmx Read (Counter 1D Pulse Ticks 1Chan NSamp).vi"/>
				<Item Name="DAQmx Read (Counter 1D Pulse Freq 1 Chan NSamp).vi" Type="VI" URL="/&lt;vilib&gt;/DAQmx/read.llb/DAQmx Read (Counter 1D Pulse Freq 1 Chan NSamp).vi"/>
				<Item Name="DAQmx Read (Digital 2D U16 NChan NSamp).vi" Type="VI" URL="/&lt;vilib&gt;/DAQmx/read.llb/DAQmx Read (Digital 2D U16 NChan NSamp).vi"/>
				<Item Name="DAQmx Read (Digital 1D U16 NChan 1Samp).vi" Type="VI" URL="/&lt;vilib&gt;/DAQmx/read.llb/DAQmx Read (Digital 1D U16 NChan 1Samp).vi"/>
				<Item Name="DAQmx Read (Digital 1D U16 1Chan NSamp).vi" Type="VI" URL="/&lt;vilib&gt;/DAQmx/read.llb/DAQmx Read (Digital 1D U16 1Chan NSamp).vi"/>
				<Item Name="DAQmx Read (Digital U16 1Chan 1Samp).vi" Type="VI" URL="/&lt;vilib&gt;/DAQmx/read.llb/DAQmx Read (Digital U16 1Chan 1Samp).vi"/>
				<Item Name="DAQmx Read (Analog 2D U32 NChan NSamp).vi" Type="VI" URL="/&lt;vilib&gt;/DAQmx/read.llb/DAQmx Read (Analog 2D U32 NChan NSamp).vi"/>
				<Item Name="DAQmx Read (Analog 2D I32 NChan NSamp).vi" Type="VI" URL="/&lt;vilib&gt;/DAQmx/read.llb/DAQmx Read (Analog 2D I32 NChan NSamp).vi"/>
				<Item Name="DAQmx Read (Analog 2D I16 NChan NSamp).vi" Type="VI" URL="/&lt;vilib&gt;/DAQmx/read.llb/DAQmx Read (Analog 2D I16 NChan NSamp).vi"/>
				<Item Name="DAQmx Read (Analog 2D U16 NChan NSamp).vi" Type="VI" URL="/&lt;vilib&gt;/DAQmx/read.llb/DAQmx Read (Analog 2D U16 NChan NSamp).vi"/>
				<Item Name="DAQmx Read (Digital 2D Bool NChan 1Samp NLine).vi" Type="VI" URL="/&lt;vilib&gt;/DAQmx/read.llb/DAQmx Read (Digital 2D Bool NChan 1Samp NLine).vi"/>
				<Item Name="DAQmx Read (Digital 1D Bool NChan 1Samp 1Line).vi" Type="VI" URL="/&lt;vilib&gt;/DAQmx/read.llb/DAQmx Read (Digital 1D Bool NChan 1Samp 1Line).vi"/>
				<Item Name="DAQmx Read (Digital U32 1Chan 1Samp).vi" Type="VI" URL="/&lt;vilib&gt;/DAQmx/read.llb/DAQmx Read (Digital U32 1Chan 1Samp).vi"/>
				<Item Name="DAQmx Read (Digital U8 1Chan 1Samp).vi" Type="VI" URL="/&lt;vilib&gt;/DAQmx/read.llb/DAQmx Read (Digital U8 1Chan 1Samp).vi"/>
				<Item Name="DAQmx Read (Digital 1D U32 NChan 1Samp).vi" Type="VI" URL="/&lt;vilib&gt;/DAQmx/read.llb/DAQmx Read (Digital 1D U32 NChan 1Samp).vi"/>
				<Item Name="DAQmx Read (Digital 1D U8 NChan 1Samp).vi" Type="VI" URL="/&lt;vilib&gt;/DAQmx/read.llb/DAQmx Read (Digital 1D U8 NChan 1Samp).vi"/>
				<Item Name="DAQmx Read (Counter 1D U32 1Chan NSamp).vi" Type="VI" URL="/&lt;vilib&gt;/DAQmx/read.llb/DAQmx Read (Counter 1D U32 1Chan NSamp).vi"/>
				<Item Name="DAQmx Read (Counter U32 1Chan 1Samp).vi" Type="VI" URL="/&lt;vilib&gt;/DAQmx/read.llb/DAQmx Read (Counter U32 1Chan 1Samp).vi"/>
				<Item Name="DAQmx Read (Counter DBL 1Chan 1Samp).vi" Type="VI" URL="/&lt;vilib&gt;/DAQmx/read.llb/DAQmx Read (Counter DBL 1Chan 1Samp).vi"/>
				<Item Name="DAQmx Read (Counter 1D DBL 1Chan NSamp).vi" Type="VI" URL="/&lt;vilib&gt;/DAQmx/read.llb/DAQmx Read (Counter 1D DBL 1Chan NSamp).vi"/>
				<Item Name="DAQmx Read (Digital Wfm 1Chan 1Samp).vi" Type="VI" URL="/&lt;vilib&gt;/DAQmx/read.llb/DAQmx Read (Digital Wfm 1Chan 1Samp).vi"/>
				<Item Name="DAQmx Read (Digital 1D Wfm NChan NSamp).vi" Type="VI" URL="/&lt;vilib&gt;/DAQmx/read.llb/DAQmx Read (Digital 1D Wfm NChan NSamp).vi"/>
				<Item Name="DAQmx Read (Raw 1D U8).vi" Type="VI" URL="/&lt;vilib&gt;/DAQmx/read.llb/DAQmx Read (Raw 1D U8).vi"/>
				<Item Name="DAQmx Read (Raw 1D U32).vi" Type="VI" URL="/&lt;vilib&gt;/DAQmx/read.llb/DAQmx Read (Raw 1D U32).vi"/>
				<Item Name="DAQmx Read (Raw 1D U16).vi" Type="VI" URL="/&lt;vilib&gt;/DAQmx/read.llb/DAQmx Read (Raw 1D U16).vi"/>
				<Item Name="DAQmx Read (Raw 1D I8).vi" Type="VI" URL="/&lt;vilib&gt;/DAQmx/read.llb/DAQmx Read (Raw 1D I8).vi"/>
				<Item Name="DAQmx Read (Raw 1D I32).vi" Type="VI" URL="/&lt;vilib&gt;/DAQmx/read.llb/DAQmx Read (Raw 1D I32).vi"/>
				<Item Name="DAQmx Read (Raw 1D I16).vi" Type="VI" URL="/&lt;vilib&gt;/DAQmx/read.llb/DAQmx Read (Raw 1D I16).vi"/>
				<Item Name="DAQmx Read (Digital Wfm 1Chan NSamp).vi" Type="VI" URL="/&lt;vilib&gt;/DAQmx/read.llb/DAQmx Read (Digital Wfm 1Chan NSamp).vi"/>
				<Item Name="DAQmx Read (Digital Bool 1Line 1Point).vi" Type="VI" URL="/&lt;vilib&gt;/DAQmx/read.llb/DAQmx Read (Digital Bool 1Line 1Point).vi"/>
				<Item Name="DAQmx Read (Digital 2D U8 NChan NSamp).vi" Type="VI" URL="/&lt;vilib&gt;/DAQmx/read.llb/DAQmx Read (Digital 2D U8 NChan NSamp).vi"/>
				<Item Name="DAQmx Read (Digital 2D U32 NChan NSamp).vi" Type="VI" URL="/&lt;vilib&gt;/DAQmx/read.llb/DAQmx Read (Digital 2D U32 NChan NSamp).vi"/>
				<Item Name="DAQmx Read (Digital 1D Wfm NChan 1Samp).vi" Type="VI" URL="/&lt;vilib&gt;/DAQmx/read.llb/DAQmx Read (Digital 1D Wfm NChan 1Samp).vi"/>
				<Item Name="DAQmx Read (Digital 1D U8 1Chan NSamp).vi" Type="VI" URL="/&lt;vilib&gt;/DAQmx/read.llb/DAQmx Read (Digital 1D U8 1Chan NSamp).vi"/>
				<Item Name="DAQmx Read (Digital 1D U32 1Chan NSamp).vi" Type="VI" URL="/&lt;vilib&gt;/DAQmx/read.llb/DAQmx Read (Digital 1D U32 1Chan NSamp).vi"/>
				<Item Name="DAQmx Read (Digital 1D Bool 1Chan 1Samp).vi" Type="VI" URL="/&lt;vilib&gt;/DAQmx/read.llb/DAQmx Read (Digital 1D Bool 1Chan 1Samp).vi"/>
				<Item Name="DAQmx Read (Analog Wfm 1Chan NSamp).vi" Type="VI" URL="/&lt;vilib&gt;/DAQmx/read.llb/DAQmx Read (Analog Wfm 1Chan NSamp).vi"/>
				<Item Name="DAQmx Read (Analog Wfm 1Chan 1Samp).vi" Type="VI" URL="/&lt;vilib&gt;/DAQmx/read.llb/DAQmx Read (Analog Wfm 1Chan 1Samp).vi"/>
				<Item Name="DAQmx Read (Analog DBL 1Chan 1Samp).vi" Type="VI" URL="/&lt;vilib&gt;/DAQmx/read.llb/DAQmx Read (Analog DBL 1Chan 1Samp).vi"/>
				<Item Name="DAQmx Read (Analog 2D DBL NChan NSamp).vi" Type="VI" URL="/&lt;vilib&gt;/DAQmx/read.llb/DAQmx Read (Analog 2D DBL NChan NSamp).vi"/>
				<Item Name="DAQmx Read (Analog 1D Wfm NChan 1Samp).vi" Type="VI" URL="/&lt;vilib&gt;/DAQmx/read.llb/DAQmx Read (Analog 1D Wfm NChan 1Samp).vi"/>
				<Item Name="DAQmx Read (Analog 1D DBL NChan 1Samp).vi" Type="VI" URL="/&lt;vilib&gt;/DAQmx/read.llb/DAQmx Read (Analog 1D DBL NChan 1Samp).vi"/>
				<Item Name="DAQmx Read (Analog 1D DBL 1Chan NSamp).vi" Type="VI" URL="/&lt;vilib&gt;/DAQmx/read.llb/DAQmx Read (Analog 1D DBL 1Chan NSamp).vi"/>
				<Item Name="DAQmx Read (Analog 1D Wfm NChan NSamp).vi" Type="VI" URL="/&lt;vilib&gt;/DAQmx/read.llb/DAQmx Read (Analog 1D Wfm NChan NSamp).vi"/>
				<Item Name="DAQmx Read.vi" Type="VI" URL="/&lt;vilib&gt;/DAQmx/read.llb/DAQmx Read.vi"/>
				<Item Name="DAQmx Stop Task.vi" Type="VI" URL="/&lt;vilib&gt;/DAQmx/configure/task.llb/DAQmx Stop Task.vi"/>
				<Item Name="DAQmx Clear Task.vi" Type="VI" URL="/&lt;vilib&gt;/DAQmx/configure/task.llb/DAQmx Clear Task.vi"/>
				<Item Name="DAQmx Unflatten Channel String.vi" Type="VI" URL="/&lt;vilib&gt;/DAQmx/miscellaneous.llb/DAQmx Unflatten Channel String.vi"/>
				<Item Name="NI_FileType.lvlib" Type="Library" URL="/&lt;vilib&gt;/Utility/lvfile.llb/NI_FileType.lvlib"/>
				<Item Name="Application Directory.vi" Type="VI" URL="/&lt;vilib&gt;/Utility/file.llb/Application Directory.vi"/>
				<Item Name="compatCalcOffset.vi" Type="VI" URL="/&lt;vilib&gt;/_oldvers/_oldvers.llb/compatCalcOffset.vi"/>
				<Item Name="compatOpenFileOperation.vi" Type="VI" URL="/&lt;vilib&gt;/_oldvers/_oldvers.llb/compatOpenFileOperation.vi"/>
				<Item Name="compatFileDialog.vi" Type="VI" URL="/&lt;vilib&gt;/_oldvers/_oldvers.llb/compatFileDialog.vi"/>
				<Item Name="Open_Create_Replace File.vi" Type="VI" URL="/&lt;vilib&gt;/_oldvers/_oldvers.llb/Open_Create_Replace File.vi"/>
				<Item Name="Write to XML File(array).vi" Type="VI" URL="/&lt;vilib&gt;/Utility/xml.llb/Write to XML File(array).vi"/>
				<Item Name="Write to XML File(string).vi" Type="VI" URL="/&lt;vilib&gt;/Utility/xml.llb/Write to XML File(string).vi"/>
				<Item Name="Write to XML File.vi" Type="VI" URL="/&lt;vilib&gt;/Utility/xml.llb/Write to XML File.vi"/>
				<Item Name="FindElementStartByName.vi" Type="VI" URL="/&lt;vilib&gt;/Utility/xml.llb/FindElementStartByName.vi"/>
				<Item Name="FindCloseTagByName.vi" Type="VI" URL="/&lt;vilib&gt;/Utility/xml.llb/FindCloseTagByName.vi"/>
				<Item Name="FindMatchingCloseTag.vi" Type="VI" URL="/&lt;vilib&gt;/Utility/xml.llb/FindMatchingCloseTag.vi"/>
				<Item Name="FindElement.vi" Type="VI" URL="/&lt;vilib&gt;/Utility/xml.llb/FindElement.vi"/>
				<Item Name="FindEmptyElement.vi" Type="VI" URL="/&lt;vilib&gt;/Utility/xml.llb/FindEmptyElement.vi"/>
				<Item Name="FindFirstTag.vi" Type="VI" URL="/&lt;vilib&gt;/Utility/xml.llb/FindFirstTag.vi"/>
				<Item Name="ParseXMLFragments.vi" Type="VI" URL="/&lt;vilib&gt;/Utility/xml.llb/ParseXMLFragments.vi"/>
				<Item Name="Read From XML File(string).vi" Type="VI" URL="/&lt;vilib&gt;/Utility/xml.llb/Read From XML File(string).vi"/>
				<Item Name="Read From XML File(array).vi" Type="VI" URL="/&lt;vilib&gt;/Utility/xml.llb/Read From XML File(array).vi"/>
				<Item Name="Read From XML File.vi" Type="VI" URL="/&lt;vilib&gt;/Utility/xml.llb/Read From XML File.vi"/>
				<Item Name="Dflt Data Dir.vi" Type="VI" URL="/&lt;vilib&gt;/Utility/file.llb/Dflt Data Dir.vi"/>
				<Item Name="Waveform Scale and Offset.vi" Type="VI" URL="/&lt;vilib&gt;/Waveform/WDTOps.llb/Waveform Scale and Offset.vi"/>
				<Item Name="FormatTime String.vi" Type="VI" URL="/&lt;vilib&gt;/express/express execution control/ElapsedTimeBlock.llb/FormatTime String.vi"/>
				<Item Name="subElapsedTime.vi" Type="VI" URL="/&lt;vilib&gt;/express/express execution control/ElapsedTimeBlock.llb/subElapsedTime.vi"/>
				<Item Name="WDT Number of Waveform Samples SGL.vi" Type="VI" URL="/&lt;vilib&gt;/Waveform/WDTOps.llb/WDT Number of Waveform Samples SGL.vi"/>
				<Item Name="WDT Number of Waveform Samples I8.vi" Type="VI" URL="/&lt;vilib&gt;/Waveform/WDTOps.llb/WDT Number of Waveform Samples I8.vi"/>
				<Item Name="WDT Number of Waveform Samples I32.vi" Type="VI" URL="/&lt;vilib&gt;/Waveform/WDTOps.llb/WDT Number of Waveform Samples I32.vi"/>
				<Item Name="WDT Number of Waveform Samples I16.vi" Type="VI" URL="/&lt;vilib&gt;/Waveform/WDTOps.llb/WDT Number of Waveform Samples I16.vi"/>
				<Item Name="WDT Number of Waveform Samples EXT.vi" Type="VI" URL="/&lt;vilib&gt;/Waveform/WDTOps.llb/WDT Number of Waveform Samples EXT.vi"/>
				<Item Name="WDT Number of Waveform Samples CDB.vi" Type="VI" URL="/&lt;vilib&gt;/Waveform/WDTOps.llb/WDT Number of Waveform Samples CDB.vi"/>
				<Item Name="WDT Number of Waveform Samples DBL.vi" Type="VI" URL="/&lt;vilib&gt;/Waveform/WDTOps.llb/WDT Number of Waveform Samples DBL.vi"/>
				<Item Name="Number of Waveform Samples.vi" Type="VI" URL="/&lt;vilib&gt;/Waveform/WDTOps.llb/Number of Waveform Samples.vi"/>
				<Item Name="subTimeDelay.vi" Type="VI" URL="/&lt;vilib&gt;/express/express execution control/TimeDelayBlock.llb/subTimeDelay.vi"/>
				<Item Name="VISA Configure Serial Port (Serial Instr).vi" Type="VI" URL="/&lt;vilib&gt;/Instr/_visa.llb/VISA Configure Serial Port (Serial Instr).vi"/>
				<Item Name="VISA Configure Serial Port (Instr).vi" Type="VI" URL="/&lt;vilib&gt;/Instr/_visa.llb/VISA Configure Serial Port (Instr).vi"/>
				<Item Name="VISA Configure Serial Port" Type="VI" URL="/&lt;vilib&gt;/Instr/_visa.llb/VISA Configure Serial Port"/>
				<Item Name="Unset Busy.vi" Type="VI" URL="/&lt;vilib&gt;/Utility/cursorutil.llb/Unset Busy.vi"/>
				<Item Name="Set Cursor.vi" Type="VI" URL="/&lt;vilib&gt;/Utility/cursorutil.llb/Set Cursor.vi"/>
				<Item Name="Set Cursor (Cursor ID).vi" Type="VI" URL="/&lt;vilib&gt;/Utility/cursorutil.llb/Set Cursor (Cursor ID).vi"/>
				<Item Name="Set Cursor (Icon Pict).vi" Type="VI" URL="/&lt;vilib&gt;/Utility/cursorutil.llb/Set Cursor (Icon Pict).vi"/>
				<Item Name="Set Busy.vi" Type="VI" URL="/&lt;vilib&gt;/Utility/cursorutil.llb/Set Busy.vi"/>
				<Item Name="NI_AALPro.lvlib" Type="Library" URL="/&lt;vilib&gt;/Analysis/NI_AALPro.lvlib"/>
				<Item Name="NI_Gmath.lvlib" Type="Library" URL="/&lt;vilib&gt;/gmath/NI_Gmath.lvlib"/>
				<Item Name="Find First Error.vi" Type="VI" URL="/&lt;vilib&gt;/Utility/error.llb/Find First Error.vi"/>
				<Item Name="NI_Matrix.lvlib" Type="Library" URL="/&lt;vilib&gt;/Analysis/Matrix/NI_Matrix.lvlib"/>
				<Item Name="NI_ReportGenerationCore.lvlib" Type="Library" URL="/&lt;vilib&gt;/Utility/NIReport.llb/NI_ReportGenerationCore.lvlib"/>
				<Item Name="NI_report.lvclass" Type="LVClass" URL="/&lt;vilib&gt;/Utility/NIReport.llb/NI_report.lvclass"/>
				<Item Name="NI_HTML.lvclass" Type="LVClass" URL="/&lt;vilib&gt;/Utility/NIReport.llb/HTML/NI_HTML.lvclass"/>
				<Item Name="Write JPEG File.vi" Type="VI" URL="/&lt;vilib&gt;/picture/jpeg.llb/Write JPEG File.vi"/>
				<Item Name="imagedata.ctl" Type="VI" URL="/&lt;vilib&gt;/picture/picture.llb/imagedata.ctl"/>
				<Item Name="Check Data Size.vi" Type="VI" URL="/&lt;vilib&gt;/picture/jpeg.llb/Check Data Size.vi"/>
				<Item Name="Check Color Table Size.vi" Type="VI" URL="/&lt;vilib&gt;/picture/jpeg.llb/Check Color Table Size.vi"/>
				<Item Name="Check Path.vi" Type="VI" URL="/&lt;vilib&gt;/picture/jpeg.llb/Check Path.vi"/>
				<Item Name="Directory of Top Level VI.vi" Type="VI" URL="/&lt;vilib&gt;/picture/jpeg.llb/Directory of Top Level VI.vi"/>
				<Item Name="Check File Permissions.vi" Type="VI" URL="/&lt;vilib&gt;/picture/jpeg.llb/Check File Permissions.vi"/>
				<Item Name="Write PNG File.vi" Type="VI" URL="/&lt;vilib&gt;/picture/png.llb/Write PNG File.vi"/>
				<Item Name="Registry RtKey.ctl" Type="VI" URL="/&lt;vilib&gt;/registry/registry.llb/Registry RtKey.ctl"/>
				<Item Name="Generate Temporary File Path.vi" Type="VI" URL="/&lt;vilib&gt;/Utility/libraryn.llb/Generate Temporary File Path.vi"/>
				<Item Name="Path to URL.vi" Type="VI" URL="/&lt;vilib&gt;/printing/PathToURL.llb/Path to URL.vi"/>
				<Item Name="Escape Characters for HTTP.vi" Type="VI" URL="/&lt;vilib&gt;/printing/PathToURL.llb/Escape Characters for HTTP.vi"/>
				<Item Name="Open Registry Key.vi" Type="VI" URL="/&lt;vilib&gt;/registry/registry.llb/Open Registry Key.vi"/>
				<Item Name="Registry SAM.ctl" Type="VI" URL="/&lt;vilib&gt;/registry/registry.llb/Registry SAM.ctl"/>
				<Item Name="Registry refnum.ctl" Type="VI" URL="/&lt;vilib&gt;/registry/registry.llb/Registry refnum.ctl"/>
				<Item Name="Registry View.ctl" Type="VI" URL="/&lt;vilib&gt;/registry/registry.llb/Registry View.ctl"/>
				<Item Name="Registry WinErr-LVErr.vi" Type="VI" URL="/&lt;vilib&gt;/registry/registry.llb/Registry WinErr-LVErr.vi"/>
				<Item Name="STR_ASCII-Unicode.vi" Type="VI" URL="/&lt;vilib&gt;/registry/registry.llb/STR_ASCII-Unicode.vi"/>
				<Item Name="Registry Handle Master.vi" Type="VI" URL="/&lt;vilib&gt;/registry/registry.llb/Registry Handle Master.vi"/>
				<Item Name="Read Registry Value Simple.vi" Type="VI" URL="/&lt;vilib&gt;/registry/registry.llb/Read Registry Value Simple.vi"/>
				<Item Name="Read Registry Value Simple STR.vi" Type="VI" URL="/&lt;vilib&gt;/registry/registry.llb/Read Registry Value Simple STR.vi"/>
				<Item Name="Read Registry Value.vi" Type="VI" URL="/&lt;vilib&gt;/registry/registry.llb/Read Registry Value.vi"/>
				<Item Name="Read Registry Value STR.vi" Type="VI" URL="/&lt;vilib&gt;/registry/registry.llb/Read Registry Value STR.vi"/>
				<Item Name="Read Registry Value DWORD.vi" Type="VI" URL="/&lt;vilib&gt;/registry/registry.llb/Read Registry Value DWORD.vi"/>
				<Item Name="Registry Simplify Data Type.vi" Type="VI" URL="/&lt;vilib&gt;/registry/registry.llb/Registry Simplify Data Type.vi"/>
				<Item Name="Read Registry Value Simple U32.vi" Type="VI" URL="/&lt;vilib&gt;/registry/registry.llb/Read Registry Value Simple U32.vi"/>
				<Item Name="Close Registry Key.vi" Type="VI" URL="/&lt;vilib&gt;/registry/registry.llb/Close Registry Key.vi"/>
				<Item Name="Create ActiveX Event Queue.vi" Type="VI" URL="/&lt;vilib&gt;/Platform/ax-events.llb/Create ActiveX Event Queue.vi"/>
				<Item Name="Wait types.ctl" Type="VI" URL="/&lt;vilib&gt;/Platform/ax-events.llb/Wait types.ctl"/>
				<Item Name="Create Error Clust.vi" Type="VI" URL="/&lt;vilib&gt;/Platform/ax-events.llb/Create Error Clust.vi"/>
				<Item Name="Wait On ActiveX Event.vi" Type="VI" URL="/&lt;vilib&gt;/Platform/ax-events.llb/Wait On ActiveX Event.vi"/>
				<Item Name="EventData.ctl" Type="VI" URL="/&lt;vilib&gt;/Platform/ax-events.llb/EventData.ctl"/>
				<Item Name="OccFireType.ctl" Type="VI" URL="/&lt;vilib&gt;/Platform/ax-events.llb/OccFireType.ctl"/>
				<Item Name="Destroy ActiveX Event Queue.vi" Type="VI" URL="/&lt;vilib&gt;/Platform/ax-events.llb/Destroy ActiveX Event Queue.vi"/>
				<Item Name="NI_Standard Report.lvclass" Type="LVClass" URL="/&lt;vilib&gt;/Utility/NIReport.llb/Standard Report/NI_Standard Report.lvclass"/>
				<Item Name="Read PNG File.vi" Type="VI" URL="/&lt;vilib&gt;/picture/png.llb/Read PNG File.vi"/>
				<Item Name="Create Mask By Alpha.vi" Type="VI" URL="/&lt;vilib&gt;/picture/picture.llb/Create Mask By Alpha.vi"/>
				<Item Name="Bit-array To Byte-array.vi" Type="VI" URL="/&lt;vilib&gt;/picture/pictutil.llb/Bit-array To Byte-array.vi"/>
				<Item Name="Write BMP File.vi" Type="VI" URL="/&lt;vilib&gt;/picture/bmp.llb/Write BMP File.vi"/>
				<Item Name="compatOverwrite.vi" Type="VI" URL="/&lt;vilib&gt;/_oldvers/_oldvers.llb/compatOverwrite.vi"/>
				<Item Name="Write BMP Data.vi" Type="VI" URL="/&lt;vilib&gt;/picture/bmp.llb/Write BMP Data.vi"/>
				<Item Name="Write BMP Data To Buffer.vi" Type="VI" URL="/&lt;vilib&gt;/picture/bmp.llb/Write BMP Data To Buffer.vi"/>
				<Item Name="Calc Long Word Padded Width.vi" Type="VI" URL="/&lt;vilib&gt;/picture/bmp.llb/Calc Long Word Padded Width.vi"/>
				<Item Name="Flip and Pad for Picture Control.vi" Type="VI" URL="/&lt;vilib&gt;/picture/bmp.llb/Flip and Pad for Picture Control.vi"/>
				<Item Name="Color to RGB.vi" Type="VI" URL="/&lt;vilib&gt;/Utility/colorconv.llb/Color to RGB.vi"/>
				<Item Name="Get LV Class Default Value.vi" Type="VI" URL="/&lt;vilib&gt;/Utility/LVClass/Get LV Class Default Value.vi"/>
				<Item Name="Check if File or Folder Exists.vi" Type="VI" URL="/&lt;vilib&gt;/Utility/libraryn.llb/Check if File or Folder Exists.vi"/>
				<Item Name="NI_PackedLibraryUtility.lvlib" Type="Library" URL="/&lt;vilib&gt;/Utility/LVLibp/NI_PackedLibraryUtility.lvlib"/>
				<Item Name="Built App File Layout.vi" Type="VI" URL="/&lt;vilib&gt;/AppBuilder/Built App File Layout.vi"/>
				<Item Name="Space Constant.vi" Type="VI" URL="/&lt;vilib&gt;/dlg_ctls.llb/Space Constant.vi"/>
				<Item Name="Open URL in Default Browser.vi" Type="VI" URL="/&lt;vilib&gt;/Platform/browser.llb/Open URL in Default Browser.vi"/>
				<Item Name="Open URL in Default Browser (string).vi" Type="VI" URL="/&lt;vilib&gt;/Platform/browser.llb/Open URL in Default Browser (string).vi"/>
				<Item Name="Open URL in Default Browser core.vi" Type="VI" URL="/&lt;vilib&gt;/Platform/browser.llb/Open URL in Default Browser core.vi"/>
				<Item Name="Open URL in Default Browser (path).vi" Type="VI" URL="/&lt;vilib&gt;/Platform/browser.llb/Open URL in Default Browser (path).vi"/>
				<Item Name="DAQmx Read (Counter 1D DBL NChan 1Samp).vi" Type="VI" URL="/&lt;vilib&gt;/DAQmx/read.llb/DAQmx Read (Counter 1D DBL NChan 1Samp).vi"/>
				<Item Name="DAQmx Read (Counter 1D U32 NChan 1Samp).vi" Type="VI" URL="/&lt;vilib&gt;/DAQmx/read.llb/DAQmx Read (Counter 1D U32 NChan 1Samp).vi"/>
				<Item Name="DAQmx Read (Counter 2D DBL NChan NSamp).vi" Type="VI" URL="/&lt;vilib&gt;/DAQmx/read.llb/DAQmx Read (Counter 2D DBL NChan NSamp).vi"/>
				<Item Name="DAQmx Read (Counter 2D U32 NChan NSamp).vi" Type="VI" URL="/&lt;vilib&gt;/DAQmx/read.llb/DAQmx Read (Counter 2D U32 NChan NSamp).vi"/>
				<Item Name="DAQmx Create Channel (CI-Duty Cycle).vi" Type="VI" URL="/&lt;vilib&gt;/DAQmx/create/channels.llb/DAQmx Create Channel (CI-Duty Cycle).vi"/>
				<Item Name="DAQmx Create Channel (CI-Velocity-Angular).vi" Type="VI" URL="/&lt;vilib&gt;/DAQmx/create/channels.llb/DAQmx Create Channel (CI-Velocity-Angular).vi"/>
				<Item Name="DAQmx Create Channel (CI-Velocity-Linear).vi" Type="VI" URL="/&lt;vilib&gt;/DAQmx/create/channels.llb/DAQmx Create Channel (CI-Velocity-Linear).vi"/>
				<Item Name="ClearError.vi" Type="VI" URL="/&lt;vilib&gt;/Utility/tdmsutil.llb/ClearError.vi"/>
				<Item Name="General Error Handler Core CORE.vi" Type="VI" URL="/&lt;vilib&gt;/Utility/error.llb/General Error Handler Core CORE.vi"/>
				<Item Name="LVRectTypeDef.ctl" Type="VI" URL="/&lt;vilib&gt;/Utility/miscctls.llb/LVRectTypeDef.ctl"/>
			</Item>
			<Item Name="lvanlys.dll" Type="Document" URL="/&lt;resource&gt;/lvanlys.dll"/>
			<Item Name="nilvaiu.dll" Type="Document" URL="nilvaiu.dll">
				<Property Name="NI.PreserveRelativePath" Type="Bool">true</Property>
			</Item>
			<Item Name="Advapi32.dll" Type="Document" URL="Advapi32.dll">
				<Property Name="NI.PreserveRelativePath" Type="Bool">true</Property>
			</Item>
			<Item Name="kernel32.dll" Type="Document" URL="kernel32.dll">
				<Property Name="NI.PreserveRelativePath" Type="Bool">true</Property>
			</Item>
		</Item>
		<Item Name="Build Specifications" Type="Build"/>
	</Item>
</Project>
