# Supplementary material for: Downregulation of extraembryonic tension controls body axis formation in avian embryos
Source: Nat Commun. 2023 Jun 5;14:3266. doi: 10.1038/s41467-023-38988-3 (PMC10241863; doi:10.1038/s41467-023-38988-3)
Supplement: Supplementary file 7 — Supplementary Software 1 [file 41467_2023_38988_MOESM7_ESM.zip › Kunz_et_al_mechanical_probe/SubVIs/Queues and notifiers/Queues and Notifiers.lvlib]

<?xml version='1.0' encoding='UTF-8'?>
<Library LVVersion="19008000">
	<Property Name="NI.Lib.Icon" Type="Bin">'1#!!!!!!!)!"1!&amp;!!!-!%!!!@````]!!!!"!!%!!!(]!!!*Q(C=\&gt;7R=2MR%!81N=?"5X&lt;A91P&lt;!FNA#^M#5Y6M96NA"R[WM#WQ"&lt;9A0ZYR'E?G!WPM1$AN&gt;@S(!ZZQG&amp;0%VLZ'@)H8:_X\&lt;^P(^7@8H\4Y;"`NX\;8JZPUX@@MJXC]C.3I6K5S(F/^DHTE)R`ZS%@?]J;XP/5N&lt;XH*3V\SEJ?]Z#F0?=J4HP+5&lt;Y=]Z#%0/&gt;+9@%QU"BU$D-YI-4[':XC':XB]D?%:HO%:HO(2*9:H?):H?)&lt;(&lt;4%]QT-]QT-]BNIEMRVSHO%R@$20]T20]T30+;.Z'K".VA:OAW"%O^B/GK&gt;ZGM&gt;J.%`T.%`T.)`,U4T.UTT.UTROW6;F.]XDE0-9*IKH?)KH?)L(U&amp;%]R6-]R6-]JIPC+:[#+"/7Q2'CX&amp;1[F#`&amp;5TR_2@%54`%54`'YN$WBWF&lt;GI8E==J\E3:\E3:\E-51E4`)E4`)EDW%D?:)H?:)H?5Q6S:-]S:-A;6,42RIMX:A[J3"Z`'S\*&lt;?HV*MENS.C&lt;&gt;Z9GT,7:IOVC7*NDFA00&gt;&lt;$D0719CV_L%7.N6CR&amp;C(7(R=,(1M4;Z*9.T][RNXH46X62:X632X61?X6\H(L8_ZYP^`D&gt;LP&amp;^8K.S_53Z`-Z4K&gt;4()`(/"Q/M&gt;`P9\@&lt;P&lt;U'PDH?8AA`XUMPTP_EXOF`[8`Q&lt;IT0]?OYVOA(5/(_Z!!!!!!</Property>
	<Property Name="NI.Lib.SourceVersion" Type="Int">419463168</Property>
	<Property Name="NI.Lib.Version" Type="Str">1.0.0.0</Property>
	<Property Name="NI.LV.All.SourceOnly" Type="Bool">false</Property>
	<Item Name="Support" Type="Folder">
		<Item Name="All Queues and Notifiers.ctl" Type="VI" URL="../All Queues and Notifiers.ctl"/>
	</Item>
	<Item Name="Create all queues and notifiers.vi" Type="VI" URL="../Create all queues and notifiers.vi"/>
	<Item Name="Dequeue DAQ flush other.vi" Type="VI" URL="../Dequeue DAQ flush other.vi"/>
	<Item Name="Flush all queues.vi" Type="VI" URL="../Flush all queues.vi"/>
	<Item Name="Release all queues and notifiers.vi" Type="VI" URL="../Release all queues and notifiers.vi"/>
</Library>
