# Supplementary material for: Downregulation of extraembryonic tension controls body axis formation in avian embryos
Source: Nat Commun. 2023 Jun 5;14:3266. doi: 10.1038/s41467-023-38988-3 (PMC10241863; doi:10.1038/s41467-023-38988-3)
Supplement: Supplementary file 9 — Source Data [file 41467_2023_38988_MOESM9_ESM.zip]

Archive with 4 entries (4 files):
- Kunz_et_al_AW_stretcher_technical_drawings.pdf
- Kunz_et_al_gels/IMG_0928.HEIC
- Kunz_et_al_gels/IMG_0938.jpg
- Source_Data.xlsx
