# Supplementary material for: Downregulation of extraembryonic tension controls body axis formation in avian embryos
Source: Nat Commun. 2023 Jun 5;14:3266. doi: 10.1038/s41467-023-38988-3 (PMC10241863; doi:10.1038/s41467-023-38988-3)
Supplement: Supplementary file 9 — Source Data [file 41467_2023_38988_MOESM9_ESM.zip › Source_Data.xlsx]

## Sheet: Table1
Approach	Experiment	Expected effect on Tension/VM	Duration of treatment	Body axis phenotypes (D1.5-D2)			Total
		(no effect = natural downregulation)		VM rupture	No body axis	Axis Rupture
Yolk extraction	Extracted	reduce	6hrs or up to D1.5		2	0	14
	Control group (Yolk re-injection)	no effect	6hrs or up to D1.5			0	10
	Control group (Unperturbed)	no effect	6hrs or up to D1.5			0	14
Filter sandwich	Sandwiched	maintain/increase	6hrs from D1.5			11	37
	Control group (Single filter)	no effect	6hrs from D1.5			0	20
Fluid inflation	Inflated	increase	2-10min			10	10
Equiaxial stretcher	Loaded on stretcher	increase	6hrs from D1.5			3	15
	Control group (not loaded)	no effect	6hrs from D1.5			0	10
Acid injection	Injected group	maintain	D0 to D2		8		8
Heterochronic Albumen transfer	D0->D0	no effect	until D2	0	1	0	4
	D2->D0	reduce/weaken	until D2	3	2		5
	D1->D1	no effect	until D2	0	0	0	8
	D0->D1	maintain	until D2	0	0	0	8
pH plate culture	Acidic plate (pH=6.5)	maintain	6hrs from D1.5			0	19
	Control group (pH=9.0)	no effect	6hrs from D1.5			0	18
Oil treatment	1/2 Oiled D0	maintain	D0 to D2	0	1	3	21
	Oiled D1	maintain	D1 to D2	0	1	4	20
	Oiled D2	maintain	D0 to D2	0	3	10	23
	Control group (no oil)	no effect	D0 to D2	0	0	0	7

## Sheet: Fig.1c,s1a
										Height		Diameter		Weight		Yolk Index		Extra large (Unfertilized)		Medeggs (Fertilized)		Weight (UF)	Weight (Fertilized)		Volume
Fertilized?	Opening Time(Day)	Height(cm)	Diameter(cm)	Weight Correction with Albumin Weight (g)	Yolk index	Yolk index	ttests			ave	stdev	ave	stdev	ave	stdev	ave	stdev	labels	labels2
N	0	1.95	4.35	17.7	0.448276	0.448276												0.5	0.5
N	0	1.91	4.41	22.3	0.433107	0.433107												0.51	0.52
N	0	1.78	4.32	18.4	0.412037	0.412037												0.52	0.54
N	0	1.72	4.4	19	0.390909	0.390909	0.650413			1.84	0.108012	4.37	0.0424264	19.35	2.03715	0.421082	0.0250087	0.53	0.56
N	1	1.62	4.91	20.4	0.329939	0.329939												1.5	1.5
N	1	1.58	4.93	16.8	0.320487	0.320487												1.51	1.52
N	1	1.67	4.7	19.5	0.355319	0.355319	0.963302			1.62333	0.0450925	4.84667	0.12741	18.9	1.8735	0.335248	0.0180129	1.52	1.54
N	2	1.4	4.92	17.8	0.284553	0.284553												2.5	2.5
N	2	1.48	4.96		0.298387	0.298387												2.51	2.52
N	2	1.4	5.34	19.7	0.262172	0.262172												2.52	2.54
N	2	1.48	5.31	21.1	0.278719	0.278719												2.53	2.56
N	2	1.7	4.86	17.1	0.349794	0.349794												2.54	2.58
N	2	1.39	5.25	20.5	0.264762	0.264762	0.419521			1.475	0.117601	5.10667	0.216117	19.24	1.72569	0.289731	0.032291	2.55	2.6
N	3	1.38	5.6	22.6	0.246429	0.246429												3.51	3.5
N	3	1.4	5.57	17.1	0.251346	0.251346												3.52	3.52
N	3	1.33	5.48	21.5	0.242701	0.242701												3.53	3.54
N	3	1.29	5.53	22.1	0.233273	0.233273												3.54	3.56
N	3	1.32	5.56	22.7	0.23741	0.23741	0.00812447			1.344	0.0450555	5.548	0.0454973	21.2	2.34094	0.242232	0.00714875	3.55	3.58
	0	1.96	4.37	18.8	0.448513	0.448513												0.45	0.45						19.1
	0	1.7	4.51	18.5	0.37694	0.37694												0.46	0.47						19.05
	0	1.74	4.42	18.1	0.393665	0.393665												0.47	0.49						19.23
	0	1.95	4.22	16.9667	0.462085	0.462085												0.48	0.51						20.08
	0	1.89	4.31	17.1333	0.438515	0.438515												0.49	0.53						18.5
	0	1.92	4.39	18.1	0.437358	0.437358												0.5	0.55						19.2
	0	2	4.36		0.458716	0.458716												0.51	0.57						16.77
	0	1.93	4.3		0.448837	0.448837												0.52	0.59						17.3
	0	1.78	4.11		0.43309	0.43309												0.53	0.61
	0	1.85	4.02		0.460199	0.460199												0.54	0.63
	0	1.6	4.17		0.383693	0.383693												0.55	0.65
	0	1.75	4.5		0.388889	0.388889												0.56	0.67
	0	1.88	4.2		0.447619	0.447619				1.84231	0.118894	4.29846	0.148034	17.9333	0.735149	0.429086	0.0314502	0.57	0.69
	1	1.48	4.78	13.4	0.309623	0.309623												1.45	1.45						17.06
	1	1.64	5.03	19.1	0.326044	0.326044												1.46	1.47						16.71
	1	1.66	5.17	15.8	0.321083	0.321083												1.47	1.49						18.11
	1	1.75	4.88	24.9	0.358607	0.358607												1.48	1.51						17.1
	1	1.77	5.43	16.8	0.325967	0.325967												1.49	1.53						17.5
	1	1.68	5	19.95	0.336	0.336												1.5	1.55						18.75
	1	1.52	4.91	22.3	0.309572	0.309572												1.51	1.57						15.7
	1	1.75	4.93	19.35	0.35497	0.35497												1.52	1.59
	1	1.65	5	18.55	0.33	0.33												1.53	1.61
	1	1.73	4.67		0.37045	0.37045												1.54	1.63
	1	1.57	4.79		0.327766	0.327766												1.55	1.65
	1	1.8	4.76		0.378151	0.378151												1.56	1.67
	1	1.65	5.18		0.318533	0.318533				1.66538	0.0972638	4.96385	0.207466	18.9056	3.41499	0.335905	0.0224715	1.57	1.69
	2	1.24	5.62	18	0.220641	0.220641												2.45	2.45						19.73
	2	1.54	5.21		0.295585	0.295585												2.46	2.47						15.38
	2	1.42	5.6	22.5	0.253571	0.253571												2.47	2.49						18.2
	2	1.27	5.21	20.6	0.243762	0.243762												2.48	2.51						17.2
	2	1.45	5.02	17.65	0.288845	0.288845												2.49	2.53						16.5
	2	1.49	5.12	19.65	0.291016	0.291016												2.5	2.55						14.71
	2	1.52	5.16		0.294574	0.294574												2.51	2.57						15.86
	2	1.6	5.49		0.291439	0.291439												2.52	2.59						16.98
	2	1.57	5.11		0.307241	0.307241				1.45556	0.126798	5.28222	0.22593	19.68	1.98387	0.276297	0.0294524	2.53	2.61						19.38
	3	1.25	5.7	22	0.219298	0.219298												3.45	3.45
	3	1.35	5.43	23.2	0.248619	0.248619												3.46	3.47
	3	1.26	5.4	18	0.233333	0.233333												3.47	3.49
	3	1.21	5.42	14.9	0.223247	0.223247												3.48	3.51
	3	1.08	6	18.8	0.18	0.18												3.49	3.53
	3	1.11	5.33	16	0.208255	0.208255												3.5	3.55
	3	1.19	5.76	19.1	0.206597	0.206597												3.51	3.57
	3	1.23	5.45	15.2	0.225688	0.225688												3.52	3.59
	3	1.28	5.66	16.8	0.226148	0.226148												3.53	3.61
	3	1.25	5.52	18.7	0.226449	0.226449												3.54	3.63
	3	1.25	5.49	16.1	0.227687	0.227687				1.18267	0.103127	5.56067	0.172729	18.7269	2.92365	0.215292	0.0211222	3.55	3.65
	3	1.12	5.61	22.6	0.199643	0.199643												3.56	3.67
	3	0.97	5.58	22.05	0.173835	0.173835												3.57	3.69
	3	1.16	5.44		0.213235	0.213235												3.58	3.71
	3	1.03	5.62		0.183274	0.183274												3.59	3.73
11_22_Yolk volume_measurements				Unit is ml
	D0	D1	D2																	UF				F
	19.1	17.06	19.73																	D0	D1	D2	D3	D0	D1	D2	D3
	19.05	16.71	15.38																	17.7	20.4	17.8	22.6	18.8	13.4	18	22
	19.23	18.11	18.2																	22.3	16.8	19.7	17.1	18.5	19.1	22.5	23.2
	20.08	17.1	17.2																	18.4	19.5	21.1	21.5	18.1	15.8	20.6	18
	18.5	17.5	16.5																	19		17.1	22.1	16.9667	24.9	17.65	14.9
	19.2	18.75	14.71																			20.5	22.7	17.1333	16.8	19.65	18.8
	16.77	15.7	15.86																					18.1	19.95		16
	17.3		16.98																						22.3		19.1
			19.38																						19.35		15.2
																									18.55		16.8
																											18.7
Ave	18.6538	17.2757	17.1044																								16.1
Stdev	1.09711	0.983207	1.72908																								22.6
																											22.05
Anova: Single Factor
																				Anova: Single Factor
SUMMARY
Groups	Count	Sum	Average	Variance																SUMMARY
D0	8	149.23	18.6538	1.20366																Groups	Count	Sum	Average	Variance
D1	7	120.93	17.2757	0.966695																D0	4	77.4	19.35	4.15
D2	9	153.94	17.1044	2.9897																D1	3	56.7	18.9	3.51
																				D2	5	96.2	19.24	2.978
																				D3	5	106	21.2	5.48
ANOVA																				D0	6	107.6	17.9333	0.540444
Source of Variation	SS	df	MS	F	P-value	F crit														D1	9	170.15	18.9056	11.6622
Between Groups	11.709	2	5.8545	3.22322	0.060145	3.4668														D2	5	98.4	19.68	3.93575
Within Groups	38.1434	21	1.81635																	D3	13	243.45	18.7269	8.54776
Total	49.8524	23
																				ANOVA
																				Source of Variation	SS	df	MS	F	P-value	F crit
																				Between Groups	34.5002	7	4.9286	0.773496	0.61275	2.23707
																				Within Groups	267.618	42	6.37185
																				Total	302.118	49

## Sheet: Fig.1d,e,f,g,s1d
Experiment	Sample#	Stage(D)	Additional runs	M1	L1	M2	M2(max)	L2	M3	Notes and comments				Break?	M3-M1	Usable M2?	M1-M2	(M2-M1)/(L2-L1)
	28	0		11.75	0		10.49		12.24	Breakage at M2 max, all VM drop to bottom, correct by -0.2				1	0.29	10.49	1.26				M3-M1						Tension N/m
	38	0		11.22	3.5		9.3		11.86	Breakage near M2 max, average two readings				1	0.617	9.3	1.92				D0	D2					D0	D2
	36	0		11.32	4.6		9.2		11.79	Breakage near M2 max, average two readings				1	0.462	9.2	2.12				0.29	0.07		0.41	1.43		0.1421	0.0343
	15	0		11.81	5.5	10.45	9.62	18	12.07						0.26	9.62	2.19	0.1752			0.617	0.081		0.42	1.44		0.30233	0.03969
	16	0		12.05	6.1	10.88	9.74	23.5	12.26						0.21	9.74	2.31	0.132759			0.462	0.44		0.43	1.45		0.22638	0.2156
	12	0		11.92	5		9.54	19.2	12.07						0.15	9.54	2.38	0.167606			0.26	0.12		0.44	1.46		0.1274	0.0588
	2	0		11.51	2.3	10.92	9.1	10.5	11.7	max from notes 9.1					0.19	9.1	2.41	0.293902			0.21	0.19		0.45	1.47		0.1029	0.0931
	13	0		11.77	5		9.28	19.7	11.76	Patched, breaking M2 max appear brefore breaking				1		9.28	2.49	0.169388			0.15	0.15		0.46	1.48		0.0735	0.0735
20191218_	3	0		12.32	5.3	9.7		15.8	12.58	max not too far from M2					0.26	9.7	2.62	0.249524			0.19	0.14		0.47	1.49		0.0931	0.0686
	14	0		11.84	-0.7	9.88	8.57	13.2	12.29	Patched, M1 no star, patched ones might show higher tension					0.45	8.57	3.27	0.235252			0.26	0.15		0.48	1.5		0.1274	0.0735
	11	0		12.17	4.3	11.24	8.7	19	11.92	M1 no star / Breaking during M2 in the middle, M2 max from notebook				1	-0.25	8.7	3.47	0.236054			0.45	0.19		0.49	1.51		0.2205	0.0931
	37	0		11.71	4		7.68	19	12.1						0.377	7.68	4.03	0.268667			0.377	0.33		0.5	1.52		0.18473	0.1617
	30	0		11.78	0.4		7.41	7.1	11.84	Breakage at M2 max, all VM retract to bottom, correct by +0.2				1	0.26	7.41	4.37	0.652239			0.26	0.086		0.51	1.53		0.1274	0.04214
20191217_	1	0		11.67					11.85	M2 is broken, no recording of max				1	0.18						0.18	0.36		0.52	1.54		0.0882	0.1764
	4	0		11.76	3.3	11.11		14.4	11.91	max not recorded					0.15						0.15	0.1		0.53	1.55		0.0735	0.049
20191219_	9	0		11.83	8.3	10.73			12.06	Breaking during M2 from top				1	0.23						0.23	0.36		0.54	1.56		0.1127	0.1764
	10	0		11.72	5.7	9.89		15.3	12.06	Breaking during M2 in the middle				1	0.34						0.34	0.1		0.55	1.57		0.1666	0.049
	33	2		11.63	3.2		11.55		11.73	Breakage at M2 max, correct systems error				1	0.07	11.55	0.08					0.09		0.56	1.58			0.0441
	34	2		11.54	2.6		11.24		11.67	Breakage at M2 max, correct systems error				1	0.081	11.24	0.3					0.1		0.57	1.59			0.049
20191221_	18	2		11.59	5.4		11.09		12.03	Breakage, L2 not captured				1	0.44	11.09	0.5					0.03		0.58	1.6			0.0147
	19	2		11.81	4		11.19		11.93	Breakage, L2 not captured				1	0.12	11.19	0.62					0.12		0.59	1.61			0.0588
	32	2		11.51	2.1		10.67		11.75	Breakage at M2 max, correct systems error				1	0.19	10.67	0.84
20191220_	17	2		11.66	8.5		10.65	20.8	11.81	Break during M2, max reached before break				1	0.15	10.65	1.01	0.0821138
	26	2		11.57	1.6		10.33	6.9	11.71	Breakage at M2 max				1	0.14	10.33	1.24	0.233962					P
	24	2		11.49	1		10.09		11.64	Breakage at M2 max, L2 super small not reorded				1	0.15	10.09	1.4				0.295067	0.168789	0.00581653	0.65	1.68		0.144583	0.0827068
	27	2		11.47	0.5		9.91		11.66	Breakage at M2 max				1	0.19	9.91	1.56				0.132503	0.116392					0.0649262	0.0570322
	25	2		11.37	1.4		9.66		11.7	Breakage at M2 max, L2 not reorded				1	0.33	9.66	1.71
	5	2		11.82	-1.2	9.96		14		M1 no star / max not too far from M2						9.96	1.86	0.122368
	35	2		11.6	2.7		9.74		11.72	Breakage at M2 max				1	0.086	9.74	1.86
	21	2		11.54	8.5		9.67	17.4	11.9	Breakage				1	0.36	9.67	1.87	0.210112
	8	2		11.58	5.1	9.49		12.6	11.68	Breaking during M2, M2 reflects breakage				1	0.1	9.49	2.09	0.278667
	20	2		11.68	2.5		9.4	19	12.04						0.36	9.4	2.28	0.138182
	22	2		11.76			9.32		11.65	Breakage, unclear negative				1	-0.11	9.32	2.44				M1-M2						Max Tension N/m
20200102_	31	2		11.71	-0.3		9.2		11.8	Breakage at M2 max				1	0.09	9.2	2.51				D0	D2					D0	D2
	6	2		12.03	5.3				11.79	Breaking this run, no M2, unclear negative				1	-0.24						1.26	0.08		0.54	1.54		0.6174	0.0392
	7	2		11.61					11.71	Breaking this run, no M2				1	0.1						1.92	0.3		0.55	1.55		0.9408	0.147
	23	2		11.69					11.72	Immediate Break, no M2				1	0.03						2.12	0.5		0.47	1.47		1.0388	0.245
	29	2		11.75					11.87	Breakage M2 not captured				1	0.12						2.19	0.62		0.48	1.48		1.0731	0.3038
			1	11.58	2.2	10.9	8.7	12.5													2.31	0.84		0.53	1.53		1.1319	0.4116
			1	12.45	5.5	9.4		21.2													2.38	1.01		0.54	1.54		1.1662	0.4949
			1	11.87	4.3	11.22		16.9		Breaking this run											2.41	1.24		0.49	1.49		1.1809	0.6076
			1	12.08	0.5	10.24		15.2	12.18						0.1						2.49	1.4		0.5	1.5		1.2201	0.686
			1	11.9	5.4		10.02	22.5													2.62	1.56		0.56	1.56		1.2838	0.7644
			1	11.98	4.8	11.25		25													3.27	1.71		0.43	1.43		1.6023	0.8379
																					3.47	1.86		0.44	1.44		1.7003	0.9114
																					4.03	1.86		0.45	1.45		1.9747	0.9114
														Break out of							4.37	1.87		0.55	1.55		2.1413	0.9163
														9	17	0.529412						2.09			1.46			1.0241
														19	21	0.904762						2.28			1.44			1.1172
																						2.44			1.45			1.1956
																						2.51			1.5			1.2299
																							P
																					2.68	1.42176	0.000231272	0.65	1.68		1.3132	0.696665
																					0.87264	0.75763					0.427593	0.371239
																					1.63707	1.19238	1.37295
																					1.84	1.46	1.26027
																					0.5432	0.41084	1.32217
Traces for relaxation analysis							M2(max)						M3		Tension (N/m)					M2(max)
Stage	Sample#	0	1	2	3	4	0	0.5	1	1.5	2	2.5	no load		0	1	2	3	4	0	0.5	1	1.5	2	2.5
0	36	11.32	11.32	11.3	11.33								11.79		0.2303	0.2303	0.2401	0.2254
0	37	11.71	11.71	11.71	11.69		7.68	8.6	9.35	9.8	10.15	10.4	12.1		0.1911	0.1911	0.1911	0.2009		2.1658	1.715	1.3475	1.127	0.9555	0.833
0	38	11.22	11.22	11.22	11.22	11.23							11.86		0.3136	0.3136	0.3136	0.3136	0.3087
0	16	12.05	12.05	12.07	12		9.74	10.45	10.9	11.2	11.4	11.46	12.26		0.1029	0.1029	0.0931	0.1274		1.2348	0.8869	0.6664	0.5194	0.4214	0.392
0	15	11.81	11.81	11.81	11.8		9.62	9.98	10.14	10.45	10.63		12.07		0.1274	0.1274	0.1274	0.1323		1.2005	1.0241	0.9457	0.7938	0.7056
2	31	11.71	11.7	11.71	11.72	11.7	9.2	9.8	10.45	10.78			11.8		0.0441	0.049	0.0441	0.0392	0.049	1.274	0.98	0.6615	0.4998
2	33	11.62	11.62	11.62	11.6	11.61							11.73		0.0539	0.0539	0.0539	0.0637	0.0588
2	35	11.61	11.65	11.63									11.72		0.0539	0.0343	0.0441
2	20	11.68	11.68	11.68	11.68		9.4	10.75	11.02	11.2	11.3		12.04		0.1764	0.1764	0.1764	0.1764		1.2936	0.6321	0.4998	0.4116	0.3626
2	34	11.54	11.54	11.54	11.54								11.67		0.0637	0.0637	0.0637	0.0637
														Single example
														time	0	1	2	3	4	5	6	7	8	9	10	11	12	13
														weight	11.58	11.58	11.57	11.59	11.59	11.58	11.28	11.14	11.82	11.94	11.93	11.95	11.96	11.93

## Sheet: Fig.1h,5h,s3d
'14072020_VM/test1.tdms'	'pusher system _ baseline,no VM'	0.0523264	0.42818	0.5		Baseline	0.0164305		0.134448							-0.120738	0.379262				Baseline	0.5	0.018641	0.0236863	0.0868143	0.0655095
'14072020_VM/test11.tdms'	'pusher system _ baseline'	0.052826	0.447494	0.5		Baseline	0.0165874		0.140513							-0.0664505	0.433549				Day 0	1.5	0.165948	0.0664817	0.123645	0.0564321
'14072020_VM/test12.tdms'	'pusher system _ baseline'	0.111313	0.532958	0.5		Baseline	0.0349522		0.167349							0.0140645	0.514064				Day 1	2.5	0.132324	0.0740213	0.139875	0.172661
'14072020_VM/test2.tdms'	'pusher system _ baseline, no VM'	-0.0089375	0.363134	0.5		Baseline	-0.00280637		0.114024							0.137252	0.637252				Day 2	3.5	0.0568952	0.0328823	0.107152	0.064028
'16072020_VM_day2/test1.tdms'	'pusher system _ baseline'	-0.0168226	0.341878	0.5		Baseline	-0.00528228		0.10735							0.139467	0.639467				Day 2 - sw (D1.5)	4.5	0.101625	0.0487949	0.127176	0.106228
'16072020_VM_day2/test13.tdms'	'pusher system _ baseline'	0.123246	0.277802	0.5		Baseline	0.0386994		0.0872297							-0.102716	0.397284				Day 1 - oil (D0)	5.5	0.159102	0.0620312	0.144837	0.0508611
'16072020_VM_day2/test2.tdms'	'pusher system _ baseline'	0.0359128	0.294456	0.5		Baseline	0.0112766		0.0924591							0.141178	0.641178				Day 2 - oil (D1)	6.5	0.101106	0.0377226	0.15437	0.0390013
'16072020_VM_day2/test7.tdms'	'pusher system _ baseline'	0.030429	0.197944	0.5		Baseline	0.00955471		0.0621544							0.13715	0.63715				Day 2 - oil (1/2)	7.5	0.0472279	0.0378669	0.110598	0.0502482
'18082020_VM_pH/test1.tdms'	'pusher system _ VM square preparation _dk pH baseline'	0.0339004	-0.0715675	0.5		Baseline	0.0106447		-0.0224722							-0.00438731	0.495613
'20072020_VM_/test1.tdms'	'pusher system _ baseline'	-0.0358669	0.133701	0.5		Baseline	-0.0112622		0.0419821							0.0900841	0.590084
'20072020_VM_/test2.tdms'	'pusher system _ baseline'	-0.00543487	0.0397059	0.5		Baseline	-0.00170655		0.0124676							-0.107434	0.392566
'22072020_VM_pH_sw/test1.tdms'	'pusher system _ baseline'	0.0495805	-0.108361	0.5		Baseline	0.0155683		-0.0340252							-0.0234716	0.476528
'22072020_VM_pH_sw/test20.tdms'	'pusher system _ VM embryo preparation _dk sndw baseline'	0.152441	0.468526	0.5		Baseline	0.0478664		0.147117							0.124721	0.624721				Split plots
'24072020_VM_oil/test1.tdms'	'pusher system _ VM embryo preparation _dk oil baseline'	0.254963	0.57334	0.5		Baseline	0.0800584		0.180029							0.0876622	0.587662				Baseline	0.5	0.018641	0.0236863	0.0868143	0.0655095
'28072020_VM_oil/test1.tdms'	'pusher system _ VM embryo preparation _dk oil baseline'	0.0606168	0.227991	0.5		Baseline	0.0190337		0.0715891		0.018641	0.0236863	0.0868143	0.0655095		0.137848	0.637848	1.57593e-06			Day 0	1.5	0.165948	0.0664817	0.123645	0.0564321
'07082020_VM/test13.tdms'	'pusher system _ VM square preparation _dk day0 control'	0.581831	0.211511	1.5		Day 0	0.182695		0.0664144							0.0467222	1.54672	0.00534244			Day 1	2.5	0.132324	0.0740213	0.139875	0.172661
'07082020_VM/test14.tdms'	'pusher system _ VM square preparation _dk day0 control'	0.523213	0.238984	1.5		Day 0	0.164289		0.0750409							-0.139286	1.36071	0.00486385			Day 2	3.5	0.0578588	0.0355076	0.119913	0.0690325
'07082020_VM/test15.tdms'	'pusher system _ VM square preparation _dk day0 control'	0.684795	0.212578	1.5		Day 0	0.215026		0.0667494							0.104739	1.60474
'07082020_VM/test16.tdms'	'pusher system _ VM square preparation _dk day0 control'	0.693776	0.416276	1.5		Day 0	0.217846		0.130711							0.130198	1.6302				Day 2	3.5	0.0594084	0.0324201	0.0803415	0.0286024
'07082020_VM/test17.tdms'	'pusher system _ VM square preparation _dk day0 control'	0.729741	0.370521	1.5		Day 0	0.229139		0.116344							0.0536205	1.55362				Day 2 - sw (D1.5)	4.5	0.101625	0.0487949	0.127176	0.106228
'07082020_VM/test18.tdms'	'pusher system _ VM square preparation _dk day0 control'	0.435711	0.173628	1.5		Day 0	0.136813		0.0545192							0.077322	1.57732				Day 1 - oil (D0)	5.5	0.159102	0.0620312	0.144837	0.0508611
'07082020_VM/test19.tdms'	'pusher system _ VM square preparation _dk day0 control'	0.32629	0.0546227	1.5		Day 0	0.102455		0.0171515							0.0729397	1.57294				Day 2 - oil (D1)	6.5	0.101106	0.0377226	0.15437	0.0390013
'14072020_VM/test3.tdms'	'pusher system _ VM day0'	0.25371	0.47597	1.5		Day 0	0.079665		0.149455							-0.0323319	1.46767				Day 2 - oil (1/2)	7.5	0.0472279	0.0378669	0.110598	0.0502482
'14072020_VM/test4.tdms'	'pusher system _ VM day0'	0.110765	0.544207	1.5		Day 0	0.0347804		0.170881							0.0466434	1.54664
'14072020_VM/test5.tdms'	'pusher system _ VM day0'	0.455913	0.689696	1.5		Day 0	0.143157		0.216565							-0.098644	1.40136				Day 0 - buffer RT	8.5	0.176396	0.0517034	0.157852	0.129146
'14072020_VM/test6.tdms'	'pusher system _ VM day0'	0.447431	0.686764	1.5		Day 0	0.140493		0.215644							0.0618138	1.56181				Day 0 - buffer 37°C	9.5	0.0851077	0.0249687	0.0201889	0.0522377
'20072020_VM_/test3.tdms'	'pusher system _ VM day0 square preparation _dk'	0.798594	0.487677	1.5		Day 0	0.250758		0.15313							-0.14045	1.35955
'20072020_VM_/test4.tdms'	'pusher system _ VM day0 square preparation _dk'	0.636862	0.394205	1.5		Day 0	0.199975		0.12378							-0.0669231	1.43308
'20072020_VM_/test5.tdms'	'pusher system _ VM day0 square preparation _dk'	0.939934	0.561088	1.5		Day 0	0.295139		0.176182							-0.136149	1.36385
'16072020_VM_day2/test10.tdms'	'pusher system _ VM day0 sw'	0.376126	0.276782	1.5		Day 0 - sw	0.118104		0.0869095							-0.12086	1.37914
'16072020_VM_day2/test11.tdms'	'pusher system _ VM day0 sw'	0.620018	0.486292	1.5		Day 0 - sw	0.194686		0.152696							0.0970373	1.59704
'16072020_VM_day2/test12.tdms'	'pusher system _ VM day0 sw'	0.369723	0.413348	1.5		Day 0 - sw	0.116093		0.129791		0.165948	0.0664817	0.123645	0.0564321		0.0584486	1.55845
'17072020_VM_day1/test1.tdms'	'pusher system _ VM day1_ 24h square preparation _dk'	0.0791963	0.0676396	2.5		Day 1	0.0248676		0.0212388							-0.0548702	2.44513
'17072020_VM_day1/test2.tdms'	'pusher system _ VM day1_ 24h square preparation _dk'	0.658297	1.8782	2.5		Day 1	0.206705		0.589755							0.135067	2.63507
'17072020_VM_day1/test3.tdms'	'pusher system _ VM day1_ 36h square preparation _dk'	0.355417	0.21321	2.5		Day 1	0.111601		0.0669479							-0.139666	2.36033
'17072020_VM_day1/test4.tdms'	'pusher system _ VM day1_ 36h square preparation _dk'	0.5005	0.407077	2.5		Day 1	0.157157		0.127822							-0.0183767	2.48162
'17072020_VM_day1/test5.tdms'	'pusher system _ VM day1_ 36h square preparation _dk'	0.510817	0.444311	2.5		Day 1	0.160396		0.139514							-0.0355325	2.46447
'17072020_VM_day1/test6.tdms'	'pusher system _ VM day1_ 24h square preparation _dk'	0.181558	0.165718	2.5		Day 1	0.0570093		0.0520354							0.079655	2.57966
'20072020_VM_/test7.tdms'	'pusher system _ VM day1 square preparation _dk '	0.634037	0.224695	2.5		Day 1	0.199088		0.0705542							0.08856	2.58856
'20072020_VM_/test8.tdms'	'pusher system _ VM day1 square preparation _dk '	0.709899	0.327372	2.5		Day 1	0.222908		0.102795							-0.0939382	2.40606
'20072020_VM_/test9.tdms'	'pusher system _ VM day1 square preparation _dk '	0.162993	0.280946	2.5		Day 1	0.0511797		0.088217		0.132324	0.0740213	0.139875	0.172661		-0.00307068	2.49693
'16072020_VM_day2/test15.tdms'	'pusher system _ VM day2 _ oiled control _ with embryo'	0.0775681	0.387896	3.5		Day 2	0.0243564		0.121799							0.0539108	3.55391
'16072020_VM_day2/test16.tdms'	'pusher system _ VM day2_ oiled_ control, with embryo_ sw'	0.0640166	0.475442	3.5		Day 2	0.0201012		0.149289							0.0465294	3.54653
'16072020_VM_day2/test3.tdms'	'pusher system _ VM day2'	0.0933413	0.20502	3.5		Day 2	0.0293092		0.0643764							-0.101216	3.39878
'16072020_VM_day2/test4.tdms'	'pusher system _ VM day2'	0.273278	0.684636	3.5		Day 2	0.0858093		0.214976							-0.114301	3.3857
'16072020_VM_day2/test5.tdms'	'pusher system _ VM day2'	0.30973	0.892491	3.5		Day 2	0.0972553		0.280242							-0.000490784	3.49951
'16072020_VM_day2/test6.tdms'	'pusher system _ VM day2'	0.0807479	0.44744	3.5		Day 2	0.0253548		0.140496							0.137923	3.63792
'16072020_VM_day2/test8.tdms'	'pusher system _ VM day2 from PBS day0'	0.127467	0.242978	3.5		Day 2	0.0400246		0.0762949							-0.0478843	3.45212
'16072020_VM_day2/test9.tdms'	'pusher system _ VM day2 from PBS day0'	0.124567	0.227529	3.5		Day 2	0.0391139		0.0714442		D2 split					0.0255803	3.52558
'18082020_VM_pH/test10.tdms'	'pusher system _ VM embryo preparation _ day2+ 24hr on dish, control (embryo delayed)'	0.202876	0.142181	3.5		Day 2	0.0637029		0.0446449		0.0578588	0.0355076	0.119913	0.0690325		-0.0828564	3.41714
'18082020_VM_pH/test11.tdms'	'pusher system _ VM embryo preparation _ day2+ 24hr on dish, control (embryo delayed)'	0.147094	0.231729	3.5		Day 2	0.0461875		0.0727628							0.0753801	3.57538
'20072020_VM_/test16.tdms'	'pusher system _ VM day2 square preparation _dk control with embryo'	0.166009	0.371576	3.5		Day 2	0.0521267		0.116675							-0.0734715	3.42653
'20072020_VM_/test22.tdms'	'pusher system _ VM day2 square preparation _dk control 48h'	0.437776	0.27375	3.5		Day 2	0.137462		0.0859574							0.00178712	3.50179
'20072020_VM_/test23.tdms'	'pusher system _ VM day2 square preparation _dk control 48h'	0.269798	0.297975	3.5		Day 2	0.0847167		0.0935642							0.059723	3.55972
'20072020_VM_/test24.tdms'	'pusher system _ VM day2 square preparation _dk control 48h with embryo'	0.241836	0.204167	3.5		Day 2	0.0759365		0.0641085		D2 split					0.117271	3.61727
'20072020_VM_/test25.tdms'	'pusher system _ VM day2 square preparation _dk control 48h with embryo'	0.207651	0.141111	3.5		Day 2	0.0652024		0.0443089		0.0594084	0.0324201	0.0803415	0.0286024		0.137787	3.63779
'22072020_VM_pH_sw/test14.tdms'	'pusher system _ VM embryo preparation _dk Control1'	0.0753663	0.234075	3.5		Day 2	0.023665		0.0734995		0.0568952	0.0328823	0.107152	0.064028		0.0141647	3.51416
'07082020_VM/test10.tdms'	'pusher system _ VM square preparation _dk sndw_48h-4'	0.413341	0.0821907	4.5		Day 2 - sw	0.129789		0.0258079							0.0771601	4.57716
'07082020_VM/test11.tdms'	'pusher system _ VM square preparation _dk sndw_48h-5'	0.348759	0.098528	4.5		Day 2 - sw	0.10951		0.0309378							0.0761187	4.57612
'07082020_VM/test12.tdms'	'pusher system _ VM square preparation _dk sndw_48h-6'	0.685372	0.393371	4.5		Day 2 - sw	0.215207		0.123519							-0.0358662	4.46413
'07082020_VM/test8_before_this_trace_not_reliable.tdms'	'pusher system _ VM square preparation _dk sndw_48h-2'	0.169249	0.0699467	4.5		Day 2 - sw	0.0531441		0.0219633							0.0203465	4.52035
'07082020_VM/test9.tdms'	'pusher system _ VM square preparation _dk sndw_48h-3'	0.257094	0.0615441	4.5		Day 2 - sw	0.0807274		0.0193249							-0.127244	4.37276
'22072020_VM_pH_sw/test15.tdms'	'pusher system _ VM embryo preparation _dk sndw 24h 1'	0.187804	0.209949	4.5		Day 2 - sw	0.0589703		0.0659239							-0.133815	4.36619
'22072020_VM_pH_sw/test16.tdms'	'pusher system _ VM embryo preparation _dk sndw 24h 2'	0.238596	0.426668	4.5		Day 2 - sw	0.0749191		0.133974							0.00923927	4.50924
'22072020_VM_pH_sw/test17.tdms'	'pusher system _ VM embryo preparation _dk sndw 24h 3'	0.463769	0.757638	4.5		Day 2 - sw	0.145624		0.237898							0.0837502	4.58375
'22072020_VM_pH_sw/test19.tdms'	'pusher system _ VM embryo preparation _dk sndw ss6 2'	0.192883	0.354204	4.5		Day 2 - sw	0.0605651		0.11122							0.130203	4.6302
'22072020_VM_pH_sw/test21.tdms'	'pusher system _ VM embryo preparation _dk sndw ss6 3'	0.385763	0.390991	4.5		Day 2 - sw	0.12113		0.122771							-0.111028	4.38897
'22072020_VM_pH_sw/test22.tdms'	'pusher system _ VM embryo preparation _dk sndw ss8 4'	0.157604	0.40904	4.5		Day 2 - sw	0.0494878		0.128439							0.0206471	4.52065
'22072020_VM_pH_sw/test23.tdms'	'pusher system _ VM embryo preparation _dk sndw ss0 5'	0.351207	0.826321	4.5		Day 2 - sw	0.110279		0.259465							-0.00918281	4.49082
'28072020_VM_oil/test10.tdms'	'pusher system _ VM embryo preparation _dk sndw e1'	0.420318	0.490763	4.5		Day 2 - sw	0.13198		0.1541							-0.146429	4.35357
'28072020_VM_oil/test11.tdms'	'pusher system _ VM embryo preparation _dk sndw e2'	0.290794	0.403503	4.5		Day 2 - sw	0.0913094		0.1267							-0.0488632	4.45114
'28072020_VM_oil/test12.tdms'	'pusher system _ VM embryo preparation _dk sndw e3'	0.0970433	0.162996	4.5		Day 2 - sw	0.0304716		0.0511807							-0.101345	4.39865
'28072020_VM_oil/test14.tdms'	'pusher system _ VM embryo preparation _dk sndw e4 redo'	0.518724	1.34264	4.5		Day 2 - sw	0.162879		0.42159		0.101625	0.0487949	0.127176	0.106228		0.0882854	4.58829
'20072020_VM_/test10.tdms'	'pusher system _ VM day1 square preparation _dk oiled'	0.515893	0.418808	5.5		Day 1 - oil	0.161991		0.131506							-0.0163241	5.48368
'20072020_VM_/test11.tdms'	'pusher system _ VM day1 square preparation _dk oiled'	0.231401	0.465505	5.5		Day 1 - oil	0.0726601		0.146169							0.0438939	5.54389
'20072020_VM_/test12.tdms'	'pusher system _ VM day1 square preparation _dk oiled'	0.610363	0.468992	5.5		Day 1 - oil	0.191654		0.147264							0.0628094	5.56281
'20072020_VM_/test13.tdms'	'pusher system _ VM day1 square preparation _dk oiled'	0.755681	0.703004	5.5		Day 1 - oil	0.237284		0.220743							0.076406	5.57641
'20072020_VM_/test14.tdms'	'pusher system _ VM day1 square preparation _dk oiled'	0.420128	0.250007	5.5		Day 1 - oil	0.13192		0.0785023		0.159102	0.0620312	0.144837	0.0508611		-0.0671925	5.43281
'20072020_VM_/test15.tdms'	'pusher system _ VM day2 square preparation _dk oiled at 24h'	0.486449	0.581963	6.5		Day 2 - oil 24h	0.152745		0.182736							-0.0910214	6.40898	0.00429545
'20072020_VM_/test17.tdms'	'pusher system _ VM day2 square preparation _dk oiled at 24h with embryo'	0.225214	0.387699	6.5		Day 2 - oil 24h	0.0707171		0.121737							-0.0746748	6.42533	0.021815
'20072020_VM_/test18.tdms'	'pusher system _ VM day2 square preparation _dk oiled at 24h with embryo'	0.537804	0.657423	6.5		Day 2 - oil 24h	0.16887		0.206431							0.0348134	6.53481
'24072020_VM_oil/test2.tdms'	'pusher system _ VM embryo preparation _dk oil e1'	0.226589	0.605759	6.5		Day 2 - oil 24h	0.071149		0.190208							-0.00801335	6.49199
'24072020_VM_oil/test3.tdms'	'pusher system _ VM embryo preparation _dk oil e2'	0.190134	0.493252	6.5		Day 2 - oil 24h	0.0597021		0.154881							-0.0445021	6.4555
'28072020_VM_oil/test2.tdms'	'pusher system _ VM embryo preparation _dk oil e1'	0.394706	0.46001	6.5		Day 2 - oil 24h	0.123938		0.144443							0.0992486	6.59925
'28072020_VM_oil/test3.tdms'	'pusher system _ VM embryo preparation _dk oil e2'	0.204592	0.215967	6.5		Day 2 - oil 24h	0.0642419		0.0678135							0.0255792	6.52558
'28072020_VM_oil/test4.tdms'	'pusher system _ VM embryo preparation _dk oil e4'	0.347635	0.469526	6.5		Day 2 - oil 24h	0.109157		0.147431							0.0149171	6.51492
'28072020_VM_oil/test5.tdms'	'pusher system _ VM embryo preparation _dk oil e5'	0.303517	0.524478	6.5		Day 2 - oil 24h	0.0953042		0.164686							0.125158	6.62516
'28072020_VM_oil/test6.tdms'	'pusher system _ VM embryo preparation _dk oil e7'	0.303304	0.520155	6.5		Day 2 - oil 24h	0.0952374		0.163329		0.101106	0.0377226	0.15437	0.0390013		-0.0642483	6.43575
'24072020_VM_oil/test4.tdms'	'pusher system _ VM embryo preparation _dk half_oil e3'	0.0132869	0.195044	7.5		Day 2 - 1/2 oil	0.00417207		0.0612437							-0.108413	7.39159
'24072020_VM_oil/test5.tdms'	'pusher system _ VM embryo preparation _dk half_oil e4'	0.157697	0.540074	7.5		Day 2 - 1/2 oil	0.049517		0.169583							-0.105212	7.39479
'28072020_VM_oil/test7.tdms'	'pusher system _ VM embryo preparation _dk half_oil e1'	0.0569348	0.219073	7.5		Day 2 - 1/2 oil	0.0178775		0.0687888							-0.0727475	7.42725
'28072020_VM_oil/test8.tdms'	'pusher system _ VM embryo preparation _dk half_oil e2'	0.208914	0.30482	7.5		Day 2 - 1/2 oil	0.0655991		0.0957135							0.102215	7.60222
'28072020_VM_oil/test9.tdms'	'pusher system _ VM embryo preparation _dk half_oil e4'	0.315203	0.502103	7.5		Day 2 - 1/2 oil	0.0989737		0.15766		0.0472279	0.0378669	0.110598	0.0502482		-0.0737153	7.42628
'16072020_VM_day2/test17.tdms'	'pusher system _ VM day2_ oiled, with embryo, sw'	0.0722475	0.367485	24		Day 2 - oil	0.0226857		0.11539							0.0942854	24.0943
'16072020_VM_day2/test18.tdms'	'pusher system _ VM day2_oiled, with embryo, sw'	1.65985	0.560314	24		Day 2 - oil	0.521193		0.175939							-0.0769425	23.9231
'20072020_VM_/test19.tdms'	'pusher system _ VM day2 square preparation _dk oiled 48h'	0.283373	0.291171	24		Day 2 - oil	0.0889792		0.0914278							0.128779	24.1288
'20072020_VM_/test20.tdms'	'pusher system _ VM day2 square preparation _dk oiled 48h'	0.45087	0.509293	24		Day 2 - oil	0.141573		0.159918							-0.0450049	23.955
'14072020_VM/test10.tdms'	'pusher system _ VM day0 circle'	0.197474	0.513346	23		not square prep	0.0620067		0.161191							-0.0566355	22.9434
'14072020_VM/test7.tdms'	'pusher system _ VM day0 circle'	0.155277	0.510504	23		not square prep	0.0487569		0.160298							0.00855994	23.0086
'14072020_VM/test8.tdms'	'pusher system _ VM day0 circle'	0.132123	0.402829	23		not square prep	0.0414866		0.126488							-0.100305	22.8997
'14072020_VM/test9.tdms'	'pusher system _ VM day0 circle'	0.248103	0.55147	23		not square prep	0.0779043		0.173162							0.0305946	23.0306
'18082020_VM_pH/test2.tdms'	'pusher system _ VM square preparation _dk pH 7.3 '	0.195267	0.109217	9.5			0.0613138		0.0342942							-0.0711086	9.42889
'18082020_VM_pH/test3.tdms'	'pusher system _ VM square preparation _dk pH 7.3 '	0.164475	0.0378214	9.5			0.0516451		0.0118759							0.0462237	9.54622
'18082020_VM_pH/test4.tdms'	'pusher system _ VM square preparation _dk pH 7.3 '	0.26593	0.0695667	9.5			0.083502		0.021844							0.0567644	9.55676
'18082020_VM_pH/test5.tdms'	'pusher system _ VM square preparation _dk pH 7.3 '	0.420711	0.025292	9.5			0.132103		0.00794169							0.0744455	9.57445
'18082020_VM_pH/test6.tdms'	'pusher system _ VM square preparation _dk pH 9.3 '	0.292489	0.127416	9.5			0.0918416		0.0400085							-0.0148375	9.48516
'18082020_VM_pH/test7.tdms'	'pusher system _ VM square preparation _dk pH 9.3 '	0.224804	0.0295429	9.5			0.0705884		0.00927647							-0.124854	9.37515
'18082020_VM_pH/test8.tdms'	'pusher system _ VM square preparation _dk pH 9.3 '	0.292851	0.0365651	9.5			0.0919552		0.0114814							-0.0813069	9.41869
'18082020_VM_pH/test9.tdms'	'pusher system _ VM square preparation _dk pH 9.3 '	0.311822	0.0789465	9.5			0.0979122		0.0247892		0.0851077	0.0249687	0.0201889	0.0522377		0.124001	9.624
'22072020_VM_pH_sw/test10.tdms'	'pusher system _ VM square preparation _dk pH7 _12h in buffer'	0.585764	1.71574	8.5			0.18393		0.538742							-0.104287	8.39571
'22072020_VM_pH_sw/test12.tdms'	'pusher system _ VM square preparation _dk pH7 _12h in buffer'	0.661968	0.336562	8.5			0.207858		0.10568							0.0977451	8.59775
'22072020_VM_pH_sw/test2.tdms'	'pusher system _ VM square preparation _dk pH7'	0.247355	0.104565	8.5			0.0776695		0.0328335							0.0115027	8.5115
'22072020_VM_pH_sw/test4.tdms'	'pusher system _ VM square preparation _dk pH7 _12h in buffer'	0.264558	0.41906	8.5			0.0830712		0.131585							0.14884	8.64884
'22072020_VM_pH_sw/test6.tdms'	'pusher system _ VM square preparation _dk pH7 _12h in buffer'	0.572349	0.456932	8.5			0.179718		0.143477							-0.126547	8.37345
'22072020_VM_pH_sw/test8.tdms'	'pusher system _ VM square preparation _dk pH7 _12h in buffer'	0.673887	0.613999	8.5			0.2116		0.192796							-0.0171965	8.4828
'22072020_VM_pH_sw/test11.tdms'	'pusher system _ VM square preparation _dk pH9.3 _12h in buffer'	0.622778	0.223222	8.5			0.195552		0.0700916							-0.118004	8.382
'22072020_VM_pH_sw/test13.tdms'	'pusher system _ VM square preparation _dk pH9.3 _12h in buffer'	0.609323	0.403658	8.5			0.191327		0.126749							0.138569	8.63857
'22072020_VM_pH_sw/test3.tdms'	'pusher system _ VM square preparation _dk pH9.3'	0.683551	0.579857	8.5			0.214635		0.182075							-0.14861	8.35139
'22072020_VM_pH_sw/test5.tdms'	'pusher system _ VM square preparation _dk pH9.3 _12h in buffer'	0.593693	0.207727	8.5			0.18642		0.0652263							0.0824731	8.58247
'22072020_VM_pH_sw/test7.tdms'	'pusher system _ VM square preparation _dk pH9.3 _12h in buffer'	0.438836	0.474497	8.5			0.137795		0.148992							0.095191	8.59519
'22072020_VM_pH_sw/test9.tdms'	'pusher system _ VM square preparation _dk pH9.3 _12h in buffer'	0.787178	0.496723	8.5			0.247174		0.155971		0.176396	0.0517034	0.157852	0.129146		0.110608	8.61061	0.000213858
			Day 2	4.5	0.0594084	0.0324201	0.0253548	4.63792	3.63792
			Day 2 - oil (D0)	5.5	0.159102	0.0620312	0.0400246	4.45212	3.45212
			Day 2 - oil (D1)	6.5	0.101106	0.0377226	0.0391139	4.52558	3.52558
			Day 2 - oil (1/2)	7.5	0.0472279	0.0378669	0.0637029	4.41714	3.41714
							0.0461875	4.57538	3.57538
							0.0521267	4.42653	3.42653
							0.137462	4.50179	3.50179
							0.0847167	4.55972	3.55972
							0.0759365	4.61727	3.61727
							0.0652024	4.63779	3.63779
							0.023665	4.51416	3.51416
							0.161991	5.48368
							0.0726601	5.54389
							0.191654	5.56281
							0.237284	5.57641
							0.13192	5.43281
							0.152745	6.40898
							0.0707171	6.42533
							0.16887	6.53481
							0.071149	6.49199
							0.0597021	6.4555
							0.123938	6.59925
							0.0642419	6.52558
							0.109157	6.51492
							0.0953042	6.62516
							0.0952374	6.43575
							0.00417207	7.39159
							0.049517	7.39479
							0.0178775	7.42725
							0.0655991	7.60222
							0.0989737	7.42628

## Sheet: Fig.2b
Sample#	Experiment type	Measured width in pixel	Scale bar 500um in pixel	Width/Diameter						Label
2072	yolk_removed_6h	1450	184	3940.22						2.1
2076	yolk_removed_6h	3340	368	4538.04						2.13
2077	yolk_removed_6h	4800	708	3389.83						2.16
2078	yolk_removed_6h	2408	356	3382.02						2.19
2079	yolk_removed_6h	2356	356	3308.99						2.22
2080	yolk_removed_6h	2724	356	3825.84						2.25
2081	yolk_removed_6h	2492	356	3500						2.28
2083	yolk_removed_6h	2560	356	3595.51	3685.06	409.738		0.00495578		2.31
2091	YOLK_ctl_removed_back	2947	356	4139.04						3.1
2093	YOLK_ctl_removed_back	3820	356	5365.17						3.13
2094	YOLK_ctl_removed_back	3472	356	4876.4						3.16
2096	YOLK_ctl_removed_back	3125	356	4389.04						3.19
2099	YOLK_ctl_removed_back	2980	356	4185.39	4591.01	522.101		0.767473		3.22
2106	11_22YOLK_ctl_WildT_6h_	7716	708	5449.15						1.1
2104	11_22YOLK_ctl_WildT_6h_	5640	708	3983.05						1.13
2108	11_22YOLK_ctl_WildT_6h_	6136	708	4333.33						1.16
2109	11_22YOLK_ctl_WildT_6h_	6574	708	4642.66						1.19
2110	11_22YOLK_ctl_WildT_6h_	5897	708	4164.55						1.22
2112	11_22YOLK_ctl_WildT_6h_	2575	356	3616.57						1.25
2113	11_22YOLK_ctl_WildT_6h_	3295	356	4627.81						1.28
2115	11_22YOLK_ctl_WildT_6h_	3299	356	4633.43						1.31
2116	11_22YOLK_ctl_WildT_6h_	3592	356	5044.94	4499.5	552.305		0.00384576		1.34
2073	same embryo as 2076
2089	same embryo as 2091
2090	same embryo as 2091
2095	same embryo as 2094

## Sheet: Fig.2d,e
Type	area pellucida	Scale bar			Type	Body axis length	Scale bar
WT	5.44	280	1523.2		WT	8.59	280	2405.2
WT	5.08	280	1422.4		WT	8.53	280	2388.4
WT	4.22	337.972	1426.24		WT	8.3	337.972	2805.17
WT	6.22	280	1741.6		WT	8.42	280	2357.6
WT	4.72	280	1321.6		WT	6.95	280	1946
Yolk Removed	2.78	280	778.4		Yolk Removed	0.59	280	165.2
Yolk Removed	2.96	280	828.8		Yolk Removed	3.16	280	884.8
Yolk Removed	3.28	280	918.4		Yolk Removed	4.35	280	1218
Yolk Removed	2.49	280	697.2		Yolk Removed	5.05	280	1414
Yolk Removed/ Reinjected	5.42	363	1967.46		Yolk Removed/ Reinjected	6.75	363	2450.25
Yolk Removed/ Reinjected	5.13	363	1862.19		Yolk Removed/ Reinjected	9.15	363	3321.45
Yolk Removed/ Reinjected	5.15	363	1869.45		Yolk Removed/ Reinjected	9.41	363	3415.83
Yolk Removed/ Reinjected	5.75	280	1610		Yolk Removed/ Reinjected	10.27	280	2875.6
Yolk Removed/ Reinjected	4.88	280	1366.4		Yolk Removed/ Reinjected	10.75	280	3010
		WT vs Y	0.000133094					0.00139749
		Y vs R	0.000191377					0.000264773

## Sheet: Fig.3d,e
Type	Elongation Speed	Covergence Speed	Segmentation Speed	Ave			Stdev			Label
c	122.222	9.72222	0.666667							0.35
c	138.889	11.1111	0.5							0.38
c	115.278	12.5	0.5							0.41
c	26.3889	5.55556	0.333333							0.44
c	86.6422	5.14706	0.375							0.47
c	104.657	14.5833	0.5							0.5
c	100.368	8.57843	0.5							0.53
c	108.946	14.5833	0.625							0.56
c	80.6373	12.8676	0.625							0.59
c	134.681	16.299	0.625							0.62
c	164.815	16.6667	0.555556	107.593	11.6013	0.527778	36.1703	3.98798	0.106139	0.65
s	83.3333	-3.57143	0.428571							1.34
s	-25	-2.38095	0							1.36
s	44.6078	2.57353	0.125							1.38
s	40.2778	-2.77778	0.166667							1.4
s	51.3889	1.38889	0.166667							1.42
s	34.3137	-3.43137	0.25							1.44
s	68.75	3.125	0.25							1.46
s	33.3333	2.38095	0.285714							1.48
s	69.4444	5.55556	0.333333							1.5
s	70.8333	9.375	0.375							1.52
s	-21.6667	-23.3333	0.4							1.54
s	67.7696	2.14461	0.5							1.56
s	60.4167	-1.04167	0.5							1.58
s	79.4118	0	0.571429							1.6
s	23.8095	3.57143	0.571429							1.62
s	29.1667	1.71569	0.875	44.3869	-0.294118	0.362426	32.2391	7.04793	0.214518	1.64
	6.85037e-05	3.27348e-05	0.026639
		14
From raw, including:
0209_
0409_
2207_	Rupture 5/20 for sw
1808_	2 of 4
1708_	1 of 3
2311_	1 of 2
2807_	1 of 4
sndw_	1 of 4
total	11 of 37

## Sheet: Fig.s2c
Sample	control 0 min	axis1	axis2	control ~4min	axis1	axis2	sw0 min	axis1	axis2	sw ~4min	axis1	axis2	control (C-B)	sw (E-D)
1	1.93	1.14	0.79	1.49	0.7	0.79	1.73	1.22	0.51	5.15	2.58	2.57	-0.44	3.42
2	4.11	2.86	1.25	3.8	2.38	1.42	6.71	5.44	1.27	8.54	3.89	4.65	-0.31	1.83
3	4.3	1.8	2.5	2.95	1.85	1.1	4.82	2.34	2.48	8.21	3.06	5.15	-1.35	3.39
4	9.31	5.52	3.91	9.77	6.47	3.3	8.76	7.9	0.86	12.9	10.54	2.36	0.46	4.14
5	6.25	2.31	3.94	5.21	2.31	2.9	1.79	1.03	0.76	7.52	6.3	1.22	-1.04	5.73
6	2.39	0.79	1.6	3.3	0.79	2.26	12.68	9.25	3.43	13.71	10.68	3.03	0.91	1.03
			axis1x2			axis1x2			axis1x2			axis1x2
			0.9006			0.553			0.6222			6.6306
			3.575			3.3796			6.9088			18.0885
			4.5			2.035			5.8032			15.759
			21.5832			21.351			6.794			24.8744
			9.1014			6.699			0.7828			7.686
			1.264			1.7854			31.7275			32.3604
						Log(4min/0min)						Log(4min/0min)
						-0.211807						1.02762
						-0.0244107						0.418
						-0.344648						0.433861
						-0.00469761						0.563627
						-0.133098						0.99205
						0.149988						0.00857803
						Plot
						0.96	-0.211807
						0.98	-0.0244107
						1	-0.344648
						1.02	-0.00469761
						1.04	-0.133098
						1.06	0.149988
						1.96	1.02762
						1.98	0.418
						2	0.433861
						2.02	0.563627
						2.04	0.99205
						2.06	0.00857803
						ttest	0.00310659

## Sheet: Fig.4b
27-10-20-Embryo2, movie pNT width measurement
First inflation		3
Second inflation		92
Third inflation		120
time	pNT Width (um)
0	155.756
17	167.26
30	164.584
45	161.914
60	164.694
75	158.405
90	153.114
100	189.694
115	194.34
126	348.827

## Sheet: Fig.4e
	Convergence Speed (µm/hr)			Segmentation Speed (seg/hr)				Plot labels
On Stretcher	-17.7143			0.285714				1.34
	-33.6			0.8				1.36
	5			0.666667				1.38
	-46.6667			1				1.4
	-0.25			0				1.42
	-19.4286			0.571429				1.44
	-45.5			0.5				1.46
	-20.8			0.4				1.48
	-13.7143			0.285714				1.5
	5.33333			0.666667				1.52
	-33			0				1.54
	-8.33333	-19.0562	17.9476	0.333333	0.459127	0.303049		1.56	1.56	1.34
Control	20.5			0.625				0.35
	15.75			0.625				0.38
	19.25			0.75				0.41
	15			0.75				0.44
	19.75			0.625				0.47
	24.25			0.625				0.5
	13.5417			0.75				0.53
	19.7917			0.625				0.56
	15.625			0.75				0.59
	9.375	17.2833	4.2424	0.625	0.675	0.0645497		0.62	0.62	0.35
ttest	1.59599e-05			0.039505

[truncated: 6 more sheets: Fig.5d, Fig.5g, Fig.5i, Fig.6a, Fig.6b,c, Fig.6e,f]
